# Supplementary material for: Lskipk Lsatpase double mutants are necessary and sufficient for the compact plant architecture of butterhead lettuce
Source: Hortic Res. 2023 Dec 28;11(2):uhad280. doi: 10.1093/hr/uhad280 (PMC10873588; doi:10.1093/hr/uhad280)
Supplement: Web_Material_uhad280 [file web_material_uhad280.zip]

Archive with 3 entries (3 files):
- SuppTable_final.xlsx
- SuppTable_final.zip
- Supp_ Figures.docx
