# Supplementary material for: Lskipk Lsatpase double mutants are necessary and sufficient for the compact plant architecture of butterhead lettuce
Source: Hortic Res. 2023 Dec 28;11(2):uhad280. doi: 10.1093/hr/uhad280 (PMC10873588; doi:10.1093/hr/uhad280)
Supplement: Web_Material_uhad280 [file web_material_uhad280.zip › SuppTable_final.xlsx]

## Sheet: Table S1
Table S1. The candidate genes for the butterhead plant architecture on chromosome 1 in the subfamily of Ws1168 × W6-29885
ID	Name	Gene_poistion	Swissport_description
LG1120357	Lsat_1_v5_gn_1_49561.1	LG1:55778738-55781159	BSPA_POPDE Bark storage protein A OS
LG1134266	Lsat_1_v5_gn_1_47621.1	LG1:56009036-56009703	-
LG1134270	Lsat_1_v5_gn_1_47641.1	LG1:56117095-56117995	-
LG1126765	Lsat_1_v5_gn_1_47380.1	LG1:56209325-56209621	-
LG1126769	Lsat_1_v5_gn_1_47520.1	LG1:56261668-56263137	SRSF8_HUMAN Serine / arginine-rich splicing factor 8 OS
LG1126773	Lsat_1_v5_gn_1_47561.1	LG1:56356185-56356719	14KD_DAUCA 14 kDa proline-rich protein DC2.15 OS
LG1163050	Lsat_1_v5_gn_1_47941.1	LG1:56470274-56470836	14KD_DAUCA 14 kDa proline-rich protein DC2.15 OS
LG1151885	Lsat_1_v5_gn_1_50100.1	LG1:56593430-56595115	Y3720_ARATH UPF0481 protein At3g47200 OS
LG1154083	Lsat_1_v5_gn_1_48761.1	LG1:56620660-56625172	-
LG1149640	Lsat_1_v5_gn_1_48640.1	LG1:56895856-56903230	-
LG1149630	Lsat_1_v5_gn_1_48540.1	LG1:57113634-57115978	-
G10	---	LG1:57175789-57177366	-
LG1149597	Lsat_1_v5_gn_1_48520.1	LG1:57177927-57181723	KIPK_ARATH Serine / threonine-protein kinase KIPK OS
LG1149579	Lsat_1_v5_gn_1_48501.1	LG1:57245543-57247983	MDAR_SOLLC Monodehydroascorbate reductase OS
LG1149553	Lsat_1_v5_gn_1_48480.1	LG1:57247965-57252238	TF3C2_HUMAN General transcription factor 3C polypeptide 2 OS
LG1149546	Lsat_1_v5_gn_1_48460.1	LG1:57277903-57279345	C94A1_VICSA Cytochrome P450 94A1 OS
LG1149540	Lsat_1_v5_gn_1_48440.1	LG1:57280879-57282253	GAUT4_ARATH Probable galacturonosyltransferase 4 OS
LG1149530	Lsat_1_v5_gn_1_48421.1	LG1:57289126-57289799	-
LG1149526	Lsat_1_v5_gn_1_48360.1	LG1:57305528-57306073	-
LG1149487	Lsat_1_v5_gn_1_48340.1	LG1:57350708-57353524	URH1_ARATH Uridine nucleosidase 1 OS
LG1149481	Lsat_1_v5_gn_1_48321.1	LG1:57354895-57355319	-
LG1149436	Lsat_1_v5_gn_1_48300.1	LG1:57358875-57361039	S35F1_HUMAN Solute carrier family 35 member F1 OS
LG1149424	Lsat_1_v5_gn_1_48281.1	LG1:57377398-57379068	PPA20_ARATH Probable purple acid phosphatase 20 OS
LG1149414	Lsat_1_v5_gn_1_48220.1	LG1:57402437-57403470	-
LG1149391	Lsat_1_v5_gn_1_48201.1	LG1:57422999-57425731	PPA20_ARATH Probable purple acid phosphatase 20 OS
LG1149366	Lsat_1_v5_gn_1_48181.1	LG1:57427486-57429030	-
LG1149360	Lsat_1_v5_gn_1_48161.1	LG1:57430583-57431291	-
LG1149341	Lsat_1_v5_gn_1_48120.1	LG1:57434668-57436687	-
LG1149315	Lsat_1_v5_gn_1_48100.1	LG1:57446103-57448023	-
LG1149307	Lsat_1_v5_gn_1_48061.1	LG1:57462413-57463027	-
LG1149289	Lsat_1_v5_gn_1_48041.1	LG1:57468057-57470369	FACE2_ARATH CAAX prenyl protease 2 OS
LG1149239	Lsat_1_v5_gn_1_48021.1	LG1:57478343-57478897	FACE2_ARATH CAAX prenyl protease 2 OS
LG1149249	Lsat_1_v5_gn_1_48000.1	LG1:57479438-57494197	PTR37_ARATH Nitrate excretion transporter 1 OS
LG1149174	Lsat_1_v5_gn_1_47980.1	LG1:57500645-57505328	VATM_DICDI Vacuolar proton translocating ATPase 100 kDa subunit OS
LG1162586	Lsat_1_v5_gn_1_50060.1	LG1:57534758-57534997	-
LG1162568	Lsat_1_v5_gn_1_50041.1	LG1:57538147-57541328	-
LG1162556	Lsat_1_v5_gn_1_50021.1	LG1:57544831-57546466	ATP5H_ARATH ATP synthase subunit d, mitochondrial OS
LG1162531	Lsat_1_v5_gn_1_50000.1	LG1:57549263-57550946	EF1B1_ARATH Elongation factor 1-beta 1 OS
LG1140974	Lsat_1_v5_gn_1_49481.1	LG1:57713757-57718540	DNJC7_PONAB DnaJ homolog subfamily C member 7 OS
LG1140970	Lsat_1_v5_gn_1_49461.1	LG1:57720755-57721021	-
LG1140964	Lsat_1_v5_gn_1_49441.1	LG1:57724878-57726791	E13G_TOBAC Glucan endo-1,3-beta-glucosidase, acidic isoform GI9 OS
LG1140925	Lsat_1_v5_gn_1_49360.1	LG1:57791224-57794499	ACO2M_ARATH Aconitate hydratase 2, mitochondrial OS
LG1138033	Lsat_1_v5_gn_1_47661.1	LG1:58136554-58137994	-
LG1149164	Lsat_1_v5_gn_1_47781.1	LG1:58178447-58179457	-
LG1162601	Lsat_1_v5_gn_1_51101.1	LG1:58397579-58401193	THD1_ARATH Threonine dehydratase biosynthetic, chloroplastic OS
LG1162590	Lsat_1_v5_gn_1_51040.1	LG1:58430230-58431036	YCF20_PORYE Uncharacterized protein ycf20 OS
LG1166114	Lsat_1_v5_gn_1_51001.1	LG1:58612556-58615916	GLYT3_ARATH Probable glycosyltransferase At5g03795 OS
LG1166110	Lsat_1_v5_gn_1_50981.1	LG1:58626935-58627378	-
LG1166106	Lsat_1_v5_gn_1_50961.1	LG1:58627423-58627902	PHF3_HUMAN PHD finger protein 3 OS
LG1166035	Lsat_1_v5_gn_1_50861.1	LG1:58730747-58734644	COPD_ARATH Coatomer subunit delta OS
LG1165984	Lsat_1_v5_gn_1_50821.1	LG1:58792482-58795456	-
LG1165978	Lsat_1_v5_gn_1_50801.1	LG1:58827689-58829059	-
LG1165974	Lsat_1_v5_gn_1_50780.1	LG1:58850396-58851890	ANGT_GENTR Anthocyanin 3%27-O-beta-glucosyltransferase OS
LG1165970	Lsat_1_v5_gn_1_50761.1	LG1:58931388-58932961	-
LG1165911	Lsat_1_v5_gn_1_50700.1	LG1:58958495-58962164	KPYC_SOLTU Pyruvate kinase, cytosolic isozyme OS
LG1165884	Lsat_1_v5_gn_1_50681.1	LG1:58971093-58972857	PYRH_PROMA Uridylate kinase OS
LG1165878	Lsat_1_v5_gn_1_50660.1	LG1:58975932-58978624	Y1680_ARATH Probable leucine-rich repeat receptor-like protein kinase At1g68400 OS
LG1165852	Lsat_1_v5_gn_1_50640.1	LG1:59002243-59005033	KDTA_ECOLI 3-deoxy-D-manno-octulosonic-acid transferase OS
LG1165848	Lsat_1_v5_gn_1_50620.1	LG1:59007939-59010639	-
LG1165839	Lsat_1_v5_gn_1_50600.1	LG1:59013488-59014975	-
LG1165808	Lsat_1_v5_gn_1_50520.1	LG1:59043565-59045391	-
LG1165794	Lsat_1_v5_gn_1_50480.1	LG1:59076213-59077717	-
LG1165717	Lsat_1_v5_gn_1_50460.1	LG1:59082825-59089854	HMCS_ARATH Hydroxymethylglutaryl-CoA synthase OS
LG1165704	Lsat_1_v5_gn_1_50440.1	LG1:59123946-59124548	MGLL_RAT Monoglyceride lipase OS
LG1164044	Lsat_1_v5_gn_1_51140.1	LG1:59131277-59132417	-
LG1164050	Lsat_1_v5_gn_1_51160.1	LG1:59137648-59138214	-
LG1151658	Lsat_1_v5_gn_1_50300.1	LG1:59169867-59173186	ENO_SOLLC Enolase OS
LG1151709	Lsat_1_v5_gn_1_50340.1	LG1:59177054-59179268	U2AFB_ARATH Splicing factor U2af small subunit B OS
LG1151740	Lsat_1_v5_gn_1_50361.1	LG1:59180952-59190057	HDT1_SOLCH Histone deacetylase HDT1 OS
LG1151804	Lsat_1_v5_gn_1_50421.1	LG1:59236794-59239243	CTR1_ARATH Serine / threonine-protein kinase CTR1 OS
LG1156926	Lsat_1_v5_gn_1_50121.1	LG1:59259675-59261580	CTR1_ARATH Serine / threonine-protein kinase CTR1 OS
LG1156986	Lsat_1_v5_gn_1_50141.1	LG1:59266439-59268016	HSFA3_ARATH Heat stress transcription factor A-3 OS
LG1156994	Lsat_1_v5_gn_1_50160.1	LG1:59294395-59296189	Y5370_ARATH PAN domain-containing protein At5g03700 OS
LG1156998	Lsat_1_v5_gn_1_50180.1	LG1:59344994-59346893	KDSR_HUMAN 3-ketodihydrosphingosine reductase OS
LG1157006	Lsat_1_v5_gn_1_50200.1	LG1:59493957-59496295	ALF_ORYSJ Fructose-bisphosphate aldolase cytoplasmic isozyme OS
LG1157014	Lsat_1_v5_gn_1_50241.1	LG1:59606302-59608165	TGT2_ARATH Trihelix transcription factor GT-2 OS
LG1149670	Lsat_1_v5_gn_1_51221.1	LG1:59765502-59766038	ERF24_ARATH Ethylene-responsive transcription factor ERF024 OS
LG1128454	Lsat_1_v5_gn_1_52800.1	LG1:59845493-59846723	-
LG1128390	Lsat_1_v5_gn_1_52780.1	LG1:59868139-59874964	PABPX_ARATH Probable polyadenylate-binding protein At2g36660 OS
LG1128345	Lsat_1_v5_gn_1_52760.1	LG1:59875839-59879507	ASPL2_ARATH Aspartic proteinase-like protein 2 OS
LG1128306	Lsat_1_v5_gn_1_52741.1	LG1:59888156-59890659	RH38_ARATH DEAD-box ATP-dependent RNA helicase 38 OS
LG1128289	Lsat_1_v5_gn_1_52700.1	LG1:59914347-59923048	-
LG1128285	Lsat_1_v5_gn_1_52681.1	LG1:59923104-59924370	ATL3_ARATH RING-H2 finger protein ATL3 OS
LG1128244	Lsat_1_v5_gn_1_52661.1	LG1:59939299-59941912	C97B2_SOYBN Cytochrome P450 97B2, chloroplastic OS
LG1128238	Lsat_1_v5_gn_1_52640.1	LG1:59943205-59943634	-
LG1128161	Lsat_1_v5_gn_1_52621.1	LG1:59951535-59957770	CHD4_MOUSE Chromodomain-helicase-DNA-binding protein 4 OS
LG1128149	Lsat_1_v5_gn_1_52601.1	LG1:59959513-59961282	PME15_ARATH Probable pectinesterase 15 OS
LG1128131	Lsat_1_v5_gn_1_52580.1	LG1:59963044-59966355	COGT1_ARATH Cytokinin-O-glucosyltransferase 1 OS
LG1128135	Lsat_1_v5_gn_1_52561.1	LG1:59963044-59966355	COGT3_ARATH Cytokinin-O-glucosyltransferase 3 OS
LG1128127	Lsat_1_v5_gn_1_52540.1	LG1:59971129-59973438	COGT1_ARATH Cytokinin-O-glucosyltransferase 1 OS
LG1128123	Lsat_1_v5_gn_1_52520.1	LG1:59973748-59975369	COGT3_ARATH Cytokinin-O-glucosyltransferase 3 OS
LG1128109	Lsat_1_v5_gn_1_52500.1	LG1:59987917-59989398	COGT3_ARATH Cytokinin-O-glucosyltransferase 3 OS
LG1128093	Lsat_1_v5_gn_1_52460.1	LG1:60011407-60013479	SF3A2_HUMAN Splicing factor 3A subunit 2 OS
LG1128053	Lsat_1_v5_gn_1_52421.1	LG1:60043309-60048726	PME15_ARATH Probable pectinesterase 15 OS
LG1163064	Lsat_1_v5_gn_1_51900.1	LG1:60143423-60145430	PME15_ARATH Probable pectinesterase 15 OS
LG1142726	Lsat_1_v5_gn_1_51321.1	LG1:60187990-60189892	YPTV3_VOLCA GTP-binding protein yptV3 OS

## Sheet: Table S2
Table S2. The candidate genes for the compact plant architecture on chromosome 1 in the subfamily of Y37 × S1
ID	Name	Gene_poistion	Swissport_description
LG1149630	Lsat_1_v5_gn_1_48540.1	LG1:57113634-57115978	-
G10	---	LG1:57175789-57177366	-
LG1149597	Lsat_1_v5_gn_1_48520.1	LG1:57177927-57181723	KIPK_ARATH Serine / threonine-protein kinase KIPK OS

## Sheet: Table S3
Table S3. The distribution of LsKIPK and LsATPase alleles in lettuce accessions.
Accessions	Group	PI/CGN #	Species	Country of origin	LG1149597		LG4403145
					Event	allele	Event	allele
B1#	Butterhead	PI536828	L. sativa	United States	nonsynonymous mutation	Lskipk1	19 bp insertion	Lsatpase
B2#	Butterhead	PI536819	L. sativa	United States	nonsynonymous mutation	Lskipk1	19 bp insertion	Lsatpase
B3#	Butterhead	PI503622	L. sativa	Germany	nonsense mutation	Lskipk	19 bp insertion	Lsatpase
B4#	Butterhead	PI342447	L. sativa	Netherlands	nonsense mutation	Lskipk	19 bp insertion	Lsatpase
B5#	Butterhead	PI342481	L. sativa	Netherlands	nonsense mutation	Lskipk	19 bp insertion	Lsatpase
B6#	Butterhead	PI373911	L. sativa	Netherlands	nonsense mutation	Lskipk	19 bp insertion	Lsatpase
B7#	Butterhead	PI358008	L. sativa	Macedonia	nonsynonymous mutation	Lskipk1	19 bp insertion	Lsatpase
B8#	Butterhead	PI413677	L. sativa	Hungary	nonsynonymous mutation	Lskipk1	19 bp insertion	Lsatpase
B9#	Butterhead	PI358014	L. sativa	Macedonia	nonsynonymous mutation	Lskipk1	19 bp insertion	Lsatpase
B10#	Butterhead	PI577117	L. sativa	United States	nonsynonymous mutation	Lskipk1	19 bp insertion	Lsatpase
B11#	Butterhead	PI358000	L. sativa	Macedonia	nonsense mutation	Lskipk	19 bp insertion	Lsatpase
B12#	Butterhead	PI342462	L. sativa	Netherlands	nonsense mutation	Lskipk	19 bp insertion	Lsatpase
B13#	Butterhead	PI342493	L. sativa	Netherlands	nonsense mutation	Lskipk	19 bp insertion	Lsatpase
B14#	Butterhead	PI370472	L. sativa	Macedonia	nonsense mutation	Lskipk	19 bp insertion	Lsatpase
B15#	Butterhead	PI250429	L. sativa	Czech Republic	nonsense mutation	Lskipk	19 bp insertion	Lsatpase
B17#	Butterhead	PI590573	L. sativa	Netherlands	nonsense mutation	Lskipk	19 bp insertion	Lsatpase
B19	Butterhead	-	L. sativa	-	nonsynonymous mutation	Lskipk1	19 bp insertion	Lsatpase
B20#	Butterhead	PI342515	L. sativa	Netherlands	nonsynonymous mutation	Lskipk1	19 bp insertion	Lsatpase
B21#	Butterhead	PI507927	L. sativa	Hungary	nonsense mutation	Lskipk	19 bp insertion	Lsatpase
B22	Butterhead	-	L. sativa	-	nonsense mutation	Lskipk	19 bp insertion	Lsatpase
B24#	Butterhead	-	L. sativa	-	nonsense mutation	Lskipk	19 bp insertion	Lsatpase
B25#	Butterhead	PI577118	L. sativa	United States	nonsense mutation	Lskipk	19 bp insertion	Lsatpase
B26#	Butterhead	-	L. sativa	-	nonsense mutation	Lskipk	19 bp insertion	Lsatpase
B27#	Butterhead	-	L. sativa	-	nonsense mutation	Lskipk	19 bp insertion	Lsatpase
B28#	Butterhead	PI503623	L. sativa	Germany	nonsense mutation	Lskipk	19 bp insertion	Lsatpase
B29#	Butterhead	PI W6 23477	L. sativa	Russian Federation	nonsense mutation	Lskipk	19 bp insertion	Lsatpase
B30#	Butterhead	PI385971	L. sativa	Kenya	nonsynonymous mutation	Lskipk1	19 bp insertion	Lsatpase
B31#	Butterhead	PI381936	L. sativa	Netherlands	nonsense mutation	Lskipk	19 bp insertion	Lsatpase
B32#	Butterhead	PI568252	L. sativa	United States	nonsense mutation	Lskipk	19 bp insertion	Lsatpase
B33	Butterhead	-	L. sativa	-	nonsense mutation	Lskipk	19 bp insertion	Lsatpase
B34	Butterhead	PI536706	L. sativa	United States	nonsynonymous mutation	Lskipk1	19 bp insertion	Lsatpase
B35#	Butterhead	PI503605	L. sativa	Germany	nonsynonymous mutation	Lskipk1	19 bp insertion	Lsatpase
B36#	Butterhead	PI543970	L. sativa	United States	nonsense mutation	Lskipk	19 bp insertion	Lsatpase
B37#	Butterhead	PI264671	L. sativa	Germany	nonsense mutation	Lskipk	19 bp insertion	Lsatpase
C1#	Crisphead	PI536717	L. sativa	United States	wild type	LsKIPK	wild type	LsATPase
C3	Crisphead	-	L. sativa	-	nonsense mutation	Lskipk	wild type	LsATPase
C4#	Crisphead	PI536753	L. sativa	United States	nonsense mutation	Lskipk	wild type	LsATPase
C6#	Crisphead	PI536800	L. sativa	United States	nonsense mutation	Lskipk	wild type	LsATPase
C7	Crisphead	-	L. sativa	-	nonsense mutation	Lskipk	wild type	LsATPase
C8#	Crisphead	PI543969	L. sativa	United States	nonsense mutation	Lskipk	wild type	LsATPase
C9#	Crisphead	PI553065	L. sativa	United States	wild type	LsKIPK	wild type	LsATPase
C10#	Crisphead	PI W6 19081	L. sativa	United States	nonsynonymous mutation	Lskipk1	wild type	LsATPase
C12#	Crisphead	PI634668	L. sativa	United States	wild type	LsKIPK	wild type	LsATPase
C14#	Crisphead	PI674758	L. sativa	United States	nonsense mutation	Lskipk	wild type	LsATPase
C16	Crisphead	-	L. sativa	-	nonsense mutation	Lskipk	wild type	LsATPase
C17	Crisphead	-	L. sativa	-	nonsense mutation	Lskipk	wild type	LsATPase
C19#	Crisphead	PI536837	L. sativa	United States	nonsense mutation	Lskipk	wild type	LsATPase
C21#	Crisphead	PI601114	L. sativa	United States	nonsense mutation	Lskipk	wild type	LsATPase
C22#	Crisphead	PI549100	L. sativa	United States	nonsense mutation	Lskipk	wild type	LsATPase
C23#	Crisphead	PI570655	L. sativa	United States	nonsense mutation	Lskipk	wild type	LsATPase
C24#	Crisphead	PI536750	L. sativa	United States	nonsense mutation	Lskipk	wild type	LsATPase
C25#	Crisphead	PI536748	L. sativa	United States	nonsense mutation	Lskipk	wild type	LsATPase
C26	Crisphead	-	L. sativa	-	nonsense mutation	Lskipk	wild type	LsATPase
C27#	Crisphead	PI536734	L. sativa	-	nonsense mutation	Lskipk	wild type	LsATPase
C31#	Crisphead	PI566919	L. sativa	United States	nonsense mutation	Lskipk	wild type	LsATPase
C32#	Crisphead	PI601183	L. sativa	United States	nonsense mutation	Lskipk	wild type	LsATPase
C33	Crisphead	-	L. sativa	-	nonsense mutation	Lskipk	wild type	LsATPase
C34#	Crisphead	PI536741	L. sativa	United States	nonsense mutation	Lskipk	wild type	LsATPase
C35#	Crisphead	PI566921	L. sativa	United States	nonsense mutation	Lskipk	wild type	LsATPase
L1	Looseleaf	PI176587	L. sativa	Turkey	wild type	LsKIPK	wild type	LsATPase
L3	Looseleaf	PI491078/CGN10905	L. sativa	Turkey	wild type	LsKIPK	wild type	LsATPase
L4	Looseleaf	PI358026	L. sativa	Macedonia	wild type	LsKIPK	wild type	LsATPase
L5	Looseleaf	PI561182	L. sativa	United States	nonsense mutation	Lskipk	wild type	LsATPase
L8	Looseleaf	-	L. sativa	-	nonsense mutation	Lskipk	wild type	LsATPase
L9	Looseleaf	PI615060	L. sativa	Germany	wild type	LsKIPK	wild type	LsATPase
L12#	Crisphead	PI379361	L. sativa	Macedonia	nonsense mutation	Lskipk	wild type	LsATPase
L14	Looseleaf	PI169503	L. sativa	Turkey	wild type	LsKIPK	wild type	LsATPase
L16	Looseleaf	PI536702	L. sativa	United States	nonsense mutation	Lskipk	wild type	LsATPase
L17	Looseleaf	-	L. sativa	-	nonsense mutation	Lskipk	wild type	LsATPase
L18	Looseleaf	PI177419	L. sativa	Turkey	wild type	LsKIPK	wild type	LsATPase
L20	Looseleaf	PI536833	L. sativa	United States	nonsense mutation	Lskipk	wild type	LsATPase
L21	Stem	PI342523	L. sativa	Netherlands	wild type	LsKIPK	wild type	LsATPase
L22	Looseleaf	-	L. sativa	-	wild type	LsKIPK	wild type	LsATPase
L23	Looseleaf	-	L. sativa	-	nonsense mutation	Lskipk	wild type	LsATPase
L24	Looseleaf	-	L. sativa	-	nonsense mutation	Lskipk	wild type	LsATPase
L25	Looseleaf	PI536763	L. sativa	-	nonsense mutation	Lskipk	wild type	LsATPase
L26	Looseleaf	PI342530	L. sativa	Netherlands	nonsense mutation	Lskipk	wild type	LsATPase
L29	Looseleaf	PI278080	L. sativa	Turkey	wild type	LsKIPK	wild type	LsATPase
L30	Looseleaf	-	L. sativa	-	nonsense mutation	Lskipk	wild type	LsATPase
L31	Looseleaf	-	L. sativa	-	nonsense mutation	Lskipk	wild type	LsATPase
L32	Looseleaf	PI178923	L. sativa	Turkey	nonsense mutation	Lskipk	wild type	LsATPase
L34	Looseleaf	-	L. sativa	-	nonsense mutation	Lskipk	wild type	LsATPase
L35	Looseleaf	-	L. sativa	-	nonsense mutation	Lskipk	wild type	LsATPase
L37	Looseleaf	PI491077/CGN10980	L. sativa	Turkey	wild type	LsKIPK	wild type	LsATPase
L38	Looseleaf	-	L. sativa	-	nonsense mutation	Lskipk	wild type	LsATPase
R1	Romaine	PI491212	L. sativa	Greece	nonsense mutation	Lskipk	wild type	LsATPase
R2	Romaine	PI342541	L. sativa	Netherlands	wild type	LsKIPK	wild type	LsATPase
R3	Romaine	PI491040	L. sativa	Turkey	nonsense mutation	Lskipk	wild type	LsATPase
R4	Romaine	PI169493	L. sativa	Turkey	wild type	LsKIPK	wild type	LsATPase
R5	Romaine	-	L. sativa	-	nonsense mutation	Lskipk	wild type	LsATPase
R6	Romaine	PI491059	L. sativa	Turkey	nonsynonymous mutation	Lskipk1	wild type	LsATPase
R7	Romaine	PI539937	L. sativa	United States	nonsense mutation	Lskipk	wild type	LsATPase
R8	Romaine	PI358028	L. sativa	Macedonia	nonsynonymous mutation	Lskipk1	wild type	LsATPase
R9	Romaine	PI368632	L. sativa	Macedonia	nonsense mutation	Lskipk	wild type	LsATPase
R10	Romaine	-	L. sativa	-	wild type	LsKIPK	wild type	LsATPase
R11	Romaine	PI491033	L. sativa	Turkey	nonsense mutation	Lskipk	wild type	LsATPase
R13	Romaine	PI344448	L. sativa	Iran	wild type	LsKIPK	wild type	LsATPase
R14	Romaine	PI278100	L. sativa	Turkey	nonsense mutation	Lskipk	wild type	LsATPase
R15	Romaine	PI491075	L. sativa	Turkey	nonsense mutation	Lskipk	wild type	LsATPase
R16	Romaine	-	L. sativa	-	nonsense mutation	Lskipk	wild type	LsATPase
R17	Romaine	PI491018	L. sativa	Turkey	nonsense mutation	Lskipk	wild type	LsATPase
R19	Romaine	PI229762	L. sativa	Iran	nonsense mutation	Lskipk	wild type	LsATPase
R20	Romaine	PI278108	L. sativa	Turkey	nonsense mutation	Lskipk	wild type	LsATPase
R21	Romaine	-	L. sativa	-	nonsense mutation	Lskipk	wild type	LsATPase
R22	Romaine	PI278066	L. sativa	Turkey	nonsense mutation	Lskipk	wild type	LsATPase
R23	Romaine	PI368630	L. sativa	Serbia	nonsense mutation	Lskipk	wild type	LsATPase
R25	Romaine	-	L. sativa	-	nonsense mutation	Lskipk	wild type	LsATPase
R26	Romaine	PI169494	L. sativa	Turkey	wild type	LsKIPK	wild type	LsATPase
R27	Romaine	PI491056	L. sativa	Turkey	wild type	LsKIPK	wild type	LsATPase
R28	Romaine	PI577129	L. sativa	United States	nonsense mutation	Lskipk	wild type	LsATPase
R29	Romaine	PI169495	L. sativa	Turkey	nonsense mutation	Lskipk	wild type	LsATPase
R30	Romaine	PI577121	L. sativa	United States	nonsense mutation	Lskipk	wild type	LsATPase
R31	Looseleaf	PI175736	L. sativa	Turkey	wild type	LsKIPK	wild type	LsATPase
R32	Romaine	PI278087	L. sativa	Turkey	nonsense mutation	Lskipk	wild type	LsATPase
R33	Romaine	PI171666	L. sativa	Turkey	wild type	LsKIPK	wild type	LsATPase
R34	Romaine	PI536699	L. sativa	United States	nonsense mutation	Lskipk	wild type	LsATPase
R35	Romaine	PI491082	L. sativa	Turkey	nonsense mutation	Lskipk	wild type	LsATPase
R36	Romaine	PI557564	L. sativa	Netherlands	nonsense mutation	Lskipk	wild type	LsATPase
R37	Romaine	PI536858	L. sativa	United States	nonsense mutation	Lskipk	wild type	LsATPase
R38	Romaine	PI223379/CGN04766	L. sativa	Iran	nonsense mutation	Lskipk	wild type	LsATPase
R41	Romaine	PI358033	L. sativa	Macedonia	nonsense mutation	Lskipk	wild type	LsATPase
R42	Romaine	PI278081	L. sativa	Turkey	nonsense mutation	Lskipk	wild type	LsATPase
R44	Romaine	PI491215	L. sativa	Greece	wild type	LsKIPK	wild type	LsATPase
R45	Romaine	PI344074	L. sativa	Turkey	nonsense mutation	Lskipk	wild type	LsATPase
R46	Romaine	PI491224	L. sativa	Greece	nonsense mutation	Lskipk	wild type	LsATPase
S1	Stem	-	L. sativa	China	wild type	LsKIPK	A InDel	Lsatpase1
S2	Stem	-	L. sativa	China	wild type	LsKIPK	A InDel	Lsatpase1
S3	Stem	-	L. sativa	China	wild type	LsKIPK	A InDel	Lsatpase1
S5	Stem	PI543971	L. sativa	United States	wild type	LsKIPK	A InDel	Lsatpase1
S6	Stem	-	L. sativa	China	wild type	LsKIPK	A InDel	Lsatpase1
S7	Stem	-	L. sativa	China	wild type	LsKIPK	A InDel	Lsatpase1
S8	Stem	-	L. sativa	China	wild type	LsKIPK	A InDel	Lsatpase1
S9	Stem	-	L. sativa	China	wild type	LsKIPK	A InDel	Lsatpase1
S10	Stem	-	L. sativa	China	wild type	LsKIPK	A InDel	Lsatpase1
S11	Stem	PI536777	L. sativa	United States	wild type	LsKIPK	A InDel	Lsatpase1
S12	Stem	-	L. sativa	China	wild type	LsKIPK	A InDel	Lsatpase1
S13	Stem	-	L. sativa	China	wild type	LsKIPK	A InDel	Lsatpase1
S14	Stem	PI590996	L. sativa	China	wild type	LsKIPK	A InDel	Lsatpase1
S15	Stem	-	L. sativa	China	wild type	LsKIPK	wild type	LsATPase
S16	Stem	-	L. sativa	China	wild type	LsKIPK	A InDel	Lsatpase1
S17	Looseleaf	-	L. sativa	-	nonsense mutation	Lskipk	wild type	LsATPase
S18	Stem	-	L. sativa	China	wild type	LsKIPK	A InDel	Lsatpase1
S19	Stem	-	L. sativa	China	wild type	LsKIPK	A InDel	Lsatpase1
S20	Stem	-	L. sativa	China	wild type	LsKIPK	wild type	LsATPase
S21	Stem	-	L. sativa	China	wild type	LsKIPK	wild type	LsATPase
S23	Stem	-	L. sativa	China	wild type	LsKIPK	A InDel	Lsatpase1
S24	Stem	-	L. sativa	China	wild type	LsKIPK	A InDel	Lsatpase1
S25	Stem	-	L. sativa	China	wild type	LsKIPK	A InDel	Lsatpase1
S26	Stem	-	L. sativa	China	wild type	LsKIPK	wild type	LsATPase
S27	Stem	-	L. sativa	China	wild type	LsKIPK	A InDel	Lsatpase1
S28	Stem	-	L. sativa	China	wild type	LsKIPK	A InDel	Lsatpase1
S29	Stem	-	L. sativa	China	wild type	LsKIPK	A InDel	Lsatpase1
S30	Stem	PI391601	L. sativa	China	wild type	LsKIPK	A InDel	Lsatpase1
S31	Stem	-	L. sativa	China	wild type	LsKIPK	A InDel	Lsatpase1
S32	Stem	-	L. sativa	China	wild type	LsKIPK	wild type	LsATPase
S33	Stem	-	L. sativa	China	wild type	LsKIPK	A InDel	Lsatpase1
S34	Stem	-	L. sativa	China	wild type	LsKIPK	wild type	LsATPase
S36	Stem	-	L. sativa	China	wild type	LsKIPK	A InDel	Lsatpase1
S37	Stem	-	L. sativa	China	wild type	LsKIPK	A InDel	Lsatpase1
S38	Stem	-	L. sativa	China	wild type	LsKIPK	A InDel	Lsatpase1
S39	Romaine	PI491042	L. sativa	Turkey	wild type	LsKIPK	wild type	LsATPase
S40	Stem	-	L. sativa	China	wild type	LsKIPK	A InDel	Lsatpase1
S41	Stem	-	L. sativa	China	wild type	LsKIPK	A InDel	Lsatpase1
S42	Stem	-	L. sativa	China	wild type	LsKIPK	wild type	LsATPase
W7	Oilseed	PI251246/CGN04777	L. sativa	Egypt	wild type	LsKIPK	wild type	LsATPase
W21	Oilseed	PI251798	L. sativa	Italy	wild type	LsKIPK	wild type	LsATPase
W22	Oilseed	PI251245/CGN04774	L. sativa	Egypt	wild type	LsKIPK	wild type	LsATPase
X2	Looseleaf	PI617943	L. sativa	United States	nonsense mutation	Lskipk	wild type	LsATPase
X4	Looseleaf	-	L. sativa	-	nonsynonymous mutation	Lskipk1	wild type	LsATPase
X7	Looseleaf	PI491064	L. sativa	Turkey	wild type	LsKIPK	wild type	LsATPase
X13	Looseleaf	PI491043	L. sativa	Turkey	wild type	LsKIPK	wild type	LsATPase
X16	Looseleaf	-	L. sativa	-	nonsense mutation	Lskipk	wild type	LsATPase
X17	Looseleaf	-	L. sativa	-	nonsense mutation	Lskipk	wild type	LsATPase
X18#	Crisphead	PI342476	L. sativa	Netherlands	nonsynonymous mutation	Lskipk1	wild type	LsATPase
F1#	Looseleaf	-	L. sativa	-	wild type	LsKIPK	wild type	LsATPase
F16#	Looseleaf	-	L. sativa	-	wild type	LsKIPK	wild type	LsATPase
F17#	Looseleaf	-	L. sativa	-	wild type	LsKIPK	wild type	LsATPase
F19#	Looseleaf	-	L. sativa	-	wild type	LsKIPK	wild type	LsATPase
F2#	Looseleaf	-	L. sativa	-	wild type	LsKIPK	wild type	LsATPase
F23#	Looseleaf	-	L. sativa	-	wild type	LsKIPK	wild type	LsATPase
F25#	Looseleaf	-	L. sativa	-	wild type	LsKIPK	wild type	LsATPase
F3#	Looseleaf	-	L. sativa	-	wild type	LsKIPK	wild type	LsATPase
F4#	Looseleaf	-	L. sativa	-	wild type	LsKIPK	wild type	LsATPase
F5#	Looseleaf	-	L. sativa	-	wild type	LsKIPK	wild type	LsATPase
F14#	Compact	-	L. sativa	-	nonsense mutation	Lskipk	A InDel	Lsatpase1
F20#	Compact	-	L. sativa	-	nonsense mutation	Lskipk	A InDel	Lsatpase1
F26#	Compact	-	L. sativa	-	nonsense mutation	Lskipk	A InDel	Lsatpase1
F28#	Compact	-	L. sativa	-	nonsense mutation	Lskipk	A InDel	Lsatpase1
F29#	Compact	-	L. sativa	-	nonsense mutation	Lskipk	A InDel	Lsatpase1
F30#	Compact	-	L. sativa	-	nonsense mutation	Lskipk	A InDel	Lsatpase1
F31#	Compact	-	L. sativa	-	nonsense mutation	Lskipk	A InDel	Lsatpase1
F32#	Compact	-	L. sativa	-	nonsense mutation	Lskipk	A InDel	Lsatpase1
F33#	Compact	-	L. sativa	-	nonsense mutation	Lskipk	A InDel	Lsatpase1
F34#	Compact	-	L. sativa	-	nonsense mutation	Lskipk	A InDel	Lsatpase1
F36#	Compact	-	L. sativa	-	nonsense mutation	Lskipk	A InDel	Lsatpase1
F37#	Compact	-	L. sativa	-	nonsense mutation	Lskipk	A InDel	Lsatpase1
F38#	Compact	-	L. sativa	-	nonsense mutation	Lskipk	A InDel	Lsatpase1
F39#	Compact	-	L. sativa	-	nonsense mutation	Lskipk	A InDel	Lsatpase1
F40#	Compact	-	L. sativa	-	nonsense mutation	Lskipk	A InDel	Lsatpase1
F6#	Compact	-	L. sativa	-	nonsense mutation	Lskipk	A InDel	Lsatpase1
Baoji-1	Wild	-	L.serriola	China, Baoji, Shaanxi	wild type	LsKIPK	wild type	LsATPase
Baoji-2	Wild	-	L.serriola	China, Baoji, Shaanxi	wild type	LsKIPK	wild type	LsATPase
Baoji-3	Wild	-	L.serriola	China, Baoji, Shaanxi	wild type	LsKIPK	wild type	LsATPase
Baoji-4	Wild	-	L.serriola	China, Baoji, Shaanxi	wild type	LsKIPK	wild type	LsATPase
Baoji-5	Wild	-	L.serriola	China, Baoji, Shaanxi	wild type	LsKIPK	wild type	LsATPase
Baoji-6	Wild	-	L.serriola	China, Baoji, Shaanxi	wild type	LsKIPK	wild type	LsATPase
Baoji-7	Wild	-	L.serriola	China, Baoji, Shaanxi	wild type	LsKIPK	wild type	LsATPase
Baoji-8	Wild	-	L.serriola	China, Baoji, Shaanxi	wild type	LsKIPK	wild type	LsATPase
Baoji-9	Wild	-	L.serriola	China, Baoji, Shaanxi	wild type	LsKIPK	wild type	LsATPase
Changchun-1	Wild	-	L.serriola	China, Changchun, Jilin	wild type	LsKIPK	wild type	LsATPase
Changchun-2	Wild	-	L.serriola	China, Changchun, Jilin	wild type	LsKIPK	wild type	LsATPase
Changchun-3	Wild	-	L.serriola	China, Changchun, Jilin	wild type	LsKIPK	wild type	LsATPase
Changchun-4	Wild	-	L.serriola	China, Changchun, Jilin	wild type	LsKIPK	wild type	LsATPase
Changchun-5	Wild	-	L.serriola	China, Changchun, Jilin	wild type	LsKIPK	wild type	LsATPase
Changchun-12	Wild	-	L.serriola	China, Changchun, Jilin	wild type	LsKIPK	wild type	LsATPase
Changchun-13	Wild	-	L.serriola	China, Changchun, Jilin	wild type	LsKIPK	wild type	LsATPase
Changchun-15	Wild	-	L.serriola	China, Changchun, Jilin	wild type	LsKIPK	wild type	LsATPase
Changchun-16	Wild	-	L.serriola	China, Changchun, Jilin	wild type	LsKIPK	wild type	LsATPase
Changchun-17	Wild	-	L.serriola	China, Changchun, Jilin	wild type	LsKIPK	wild type	LsATPase
Changchun-18	Wild	-	L.serriola	China, Changchun, Jilin	wild type	LsKIPK	wild type	LsATPase
Changchun-19	Wild	-	L.serriola	China, Changchun, Jilin	wild type	LsKIPK	wild type	LsATPase
Changchun-20	Wild	-	L.serriola	China, Changchun, Jilin	wild type	LsKIPK	wild type	LsATPase
Changchun-21	Wild	-	L.serriola	China, Changchun, Jilin	wild type	LsKIPK	wild type	LsATPase
Changchun-22	Wild	-	L.serriola	China, Changchun, Jilin	wild type	LsKIPK	wild type	LsATPase
Changchun-23	Wild	-	L.serriola	China, Changchun, Jilin	wild type	LsKIPK	wild type	LsATPase
Changchun-25	Wild	-	L.serriola	China, Changchun, Jilin	wild type	LsKIPK	wild type	LsATPase
Changchun-26	Wild	-	L.serriola	China, Changchun, Jilin	wild type	LsKIPK	wild type	LsATPase
Changchun-27	Wild	-	L.serriola	China, Changchun, Jilin	wild type	LsKIPK	wild type	LsATPase
Changchun-28	Wild	-	L.serriola	China, Changchun, Jilin	wild type	LsKIPK	wild type	LsATPase
Changchun-31	Wild	-	L.serriola	China, Changchun, Jilin	wild type	LsKIPK	wild type	LsATPase
Changchun-33	Wild	-	L.serriola	China, Changchun, Jilin	wild type	LsKIPK	wild type	LsATPase
Changchun-34	Wild	-	L.serriola	China, Changchun, Jilin	wild type	LsKIPK	wild type	LsATPase
Changchun-35	Wild	-	L.serriola	China, Changchun, Jilin	wild type	LsKIPK	wild type	LsATPase
Changchun-37	Wild	-	L.serriola	China, Changchun, Jilin	wild type	LsKIPK	wild type	LsATPase
Changchun-38	Wild	-	L.serriola	China, Changchun, Jilin	wild type	LsKIPK	wild type	LsATPase
Changchun-40	Wild	-	L.serriola	China, Changchun, Jilin	wild type	LsKIPK	wild type	LsATPase
Changchun-42	Wild	-	L.serriola	China, Changchun, Jilin	wild type	LsKIPK	wild type	LsATPase
Changchun-43	Wild	-	L.serriola	China, Changchun, Jilin	wild type	LsKIPK	wild type	LsATPase
Guiyang-1	Wild	-	L.serriola	China, Guiyang, Guizhou	wild type	LsKIPK	wild type	LsATPase
Guiyang-2	Wild	-	L.serriola	China, Guiyang, Guizhou	wild type	LsKIPK	wild type	LsATPase
Guiyang-4	Wild	-	L.serriola	China, Guiyang, Guizhou	wild type	LsKIPK	wild type	LsATPase
Guiyang-6	Wild	-	L.serriola	China, Guiyang, Guizhou	wild type	LsKIPK	wild type	LsATPase
Guiyang-7	Wild	-	L.serriola	China, Guiyang, Guizhou	wild type	LsKIPK	wild type	LsATPase
Guiyang-8	Wild	-	L.serriola	China, Guiyang, Guizhou	wild type	LsKIPK	wild type	LsATPase
Guiyang-10	Wild	-	L.serriola	China, Guiyang, Guizhou	wild type	LsKIPK	wild type	LsATPase
Guiyang-11	Wild	-	L.serriola	China, Guiyang, Guizhou	wild type	LsKIPK	wild type	LsATPase
Guiyang-12	Wild	-	L.serriola	China, Guiyang, Guizhou	wild type	LsKIPK	wild type	LsATPase
Guiyang-13	Wild	-	L.serriola	China, Guiyang, Guizhou	wild type	LsKIPK	wild type	LsATPase
Guiyang-14	Wild	-	L.serriola	China, Guiyang, Guizhou	wild type	LsKIPK	wild type	LsATPase
Guiyang-16	Wild	-	L.serriola	China, Guiyang, Guizhou	wild type	LsKIPK	wild type	LsATPase
Guiyang-17	Wild	-	L.serriola	China, Guiyang, Guizhou	wild type	LsKIPK	wild type	LsATPase
Guiyang-18	Wild	-	L.serriola	China, Guiyang, Guizhou	wild type	LsKIPK	wild type	LsATPase
Guiyang-19	Wild	-	L.serriola	China, Guiyang, Guizhou	wild type	LsKIPK	wild type	LsATPase
Guiyang-20	Wild	-	L.serriola	China, Guiyang, Guizhou	wild type	LsKIPK	wild type	LsATPase
Guiyang-21	Wild	-	L.serriola	China, Guiyang, Guizhou	wild type	LsKIPK	wild type	LsATPase
Guiyang-23	Wild	-	L.serriola	China, Guiyang, Guizhou	wild type	LsKIPK	wild type	LsATPase
Guiyang-24	Wild	-	L.serriola	China, Guiyang, Guizhou	wild type	LsKIPK	wild type	LsATPase
Guiyang-25	Wild	-	L.serriola	China, Guiyang, Guizhou	wild type	LsKIPK	wild type	LsATPase
Guiyang-26	Wild	-	L.serriola	China, Guiyang, Guizhou	wild type	LsKIPK	wild type	LsATPase
Guiyang-27	Wild	-	L.serriola	China, Guiyang, Guizhou	wild type	LsKIPK	wild type	LsATPase
Harbin-1	Wild	-	L.serriola	China, Harbin, Heilongjiang	wild type	LsKIPK	wild type	LsATPase
Harbin-2	Wild	-	L.serriola	China, Harbin, Heilongjiang	wild type	LsKIPK	wild type	LsATPase
Harbin-3	Wild	-	L.serriola	China, Harbin, Heilongjiang	wild type	LsKIPK	wild type	LsATPase
Harbin-5	Wild	-	L.serriola	China, Harbin, Heilongjiang	wild type	LsKIPK	wild type	LsATPase
Harbin-6	Wild	-	L.serriola	China, Harbin, Heilongjiang	wild type	LsKIPK	wild type	LsATPase
Harbin-7	Wild	-	L.serriola	China, Harbin, Heilongjiang	wild type	LsKIPK	wild type	LsATPase
Harbin-8	Wild	-	L.serriola	China, Harbin, Heilongjiang	wild type	LsKIPK	wild type	LsATPase
Harbin-10	Wild	-	L.serriola	China, Harbin, Heilongjiang	wild type	LsKIPK	wild type	LsATPase
Harbin-11	Wild	-	L.serriola	China, Harbin, Heilongjiang	wild type	LsKIPK	wild type	LsATPase
Harbin-12	Wild	-	L.serriola	China, Harbin, Heilongjiang	wild type	LsKIPK	wild type	LsATPase
Harbin-13	Wild	-	L.serriola	China, Harbin, Heilongjiang	wild type	LsKIPK	wild type	LsATPase
Harbin-14	Wild	-	L.serriola	China, Harbin, Heilongjiang	wild type	LsKIPK	wild type	LsATPase
Harbin-15	Wild	-	L.serriola	China, Harbin, Heilongjiang	wild type	LsKIPK	wild type	LsATPase
Harbin-16	Wild	-	L.serriola	China, Harbin, Heilongjiang	wild type	LsKIPK	wild type	LsATPase
Harbin-17	Wild	-	L.serriola	China, Harbin, Heilongjiang	wild type	LsKIPK	wild type	LsATPase
Harbin-18	Wild	-	L.serriola	China, Harbin, Heilongjiang	wild type	LsKIPK	wild type	LsATPase
Hohhot-1	Wild	-	L.serriola	China, Hohhot, Neimenggu	wild type	LsKIPK	wild type	LsATPase
Hohhot-3	Wild	-	L.serriola	China, Hohhot, Neimenggu	wild type	LsKIPK	wild type	LsATPase
Hohhot-4	Wild	-	L.serriola	China, Hohhot, Neimenggu	wild type	LsKIPK	wild type	LsATPase
Hohhot-6	Wild	-	L.serriola	China, Hohhot, Neimenggu	wild type	LsKIPK	wild type	LsATPase
Hohhot-8	Wild	-	L.serriola	China, Hohhot, Neimenggu	wild type	LsKIPK	wild type	LsATPase
Hohhot-10	Wild	-	L.serriola	China, Hohhot, Neimenggu	wild type	LsKIPK	wild type	LsATPase
Hohhot-13	Wild	-	L.serriola	China, Hohhot, Neimenggu	wild type	LsKIPK	wild type	LsATPase
Hohhot-15	Wild	-	L.serriola	China, Hohhot, Neimenggu	wild type	LsKIPK	wild type	LsATPase
Hohhot-16	Wild	-	L.serriola	China, Hohhot, Neimenggu	wild type	LsKIPK	wild type	LsATPase
Hohhot-18	Wild	-	L.serriola	China, Hohhot, Neimenggu	wild type	LsKIPK	wild type	LsATPase
Hohhot-21	Wild	-	L.serriola	China, Hohhot, Neimenggu	wild type	LsKIPK	wild type	LsATPase
Hohhot-22	Wild	-	L.serriola	China, Hohhot, Neimenggu	wild type	LsKIPK	wild type	LsATPase
Hohhot-25	Wild	-	L.serriola	China, Hohhot, Neimenggu	wild type	LsKIPK	wild type	LsATPase
Hohhot-26	Wild	-	L.serriola	China, Hohhot, Neimenggu	wild type	LsKIPK	wild type	LsATPase
Hohhot-29	Wild	-	L.serriola	China, Hohhot, Neimenggu	wild type	LsKIPK	wild type	LsATPase
Hohhot-31	Wild	-	L.serriola	China, Hohhot, Neimenggu	wild type	LsKIPK	wild type	LsATPase
Hohhot-32	Wild	-	L.serriola	China, Hohhot, Neimenggu	wild type	LsKIPK	wild type	LsATPase
Hohhot-33	Wild	-	L.serriola	China, Hohhot, Neimenggu	wild type	LsKIPK	wild type	LsATPase
Hohhot-35	Wild	-	L.serriola	China, Hohhot, Neimenggu	wild type	LsKIPK	wild type	LsATPase
Hohhot-37	Wild	-	L.serriola	China, Hohhot, Neimenggu	wild type	LsKIPK	wild type	LsATPase
Kunming-1	Wild	-	L.serriola	China, Kunming, Yunnan	wild type	LsKIPK	wild type	LsATPase
Kunming-2	Wild	-	L.serriola	China, Kunming, Yunnan	wild type	LsKIPK	wild type	LsATPase
Kunming-3	Wild	-	L.serriola	China, Kunming, Yunnan	wild type	LsKIPK	wild type	LsATPase
Kunming-4	Wild	-	L.serriola	China, Kunming, Yunnan	wild type	LsKIPK	wild type	LsATPase
Kunming-5	Wild	-	L.serriola	China, Kunming, Yunnan	wild type	LsKIPK	wild type	LsATPase
Kunming-6	Wild	-	L.serriola	China, Kunming, Yunnan	wild type	LsKIPK	wild type	LsATPase
Kunming-7	Wild	-	L.serriola	China, Kunming, Yunnan	wild type	LsKIPK	wild type	LsATPase
Kunming-8	Wild	-	L.serriola	China, Kunming, Yunnan	wild type	LsKIPK	wild type	LsATPase
Kunming-9	Wild	-	L.serriola	China, Kunming, Yunnan	wild type	LsKIPK	wild type	LsATPase
Kunming-10	Wild	-	L.serriola	China, Kunming, Yunnan	wild type	LsKIPK	wild type	LsATPase
Kunming-11	Wild	-	L.serriola	China, Kunming, Yunnan	wild type	LsKIPK	wild type	LsATPase
Kunming-12	Wild	-	L.serriola	China, Kunming, Yunnan	wild type	LsKIPK	wild type	LsATPase
Kunming-13	Wild	-	L.serriola	China, Kunming, Yunnan	wild type	LsKIPK	wild type	LsATPase
Kunming-14	Wild	-	L.serriola	China, Kunming, Yunnan	wild type	LsKIPK	wild type	LsATPase
Linfen-1	Wild	-	L.serriola	China, Linfen, Shanxi	wild type	LsKIPK	wild type	LsATPase
Linfen-2	Wild	-	L.serriola	China, Linfen, Shanxi	wild type	LsKIPK	wild type	LsATPase
Linfen-3	Wild	-	L.serriola	China, Linfen, Shanxi	wild type	LsKIPK	wild type	LsATPase
Linfen-4	Wild	-	L.serriola	China, Linfen, Shanxi	wild type	LsKIPK	wild type	LsATPase
Linfen-5	Wild	-	L.serriola	China, Linfen, Shanxi	wild type	LsKIPK	wild type	LsATPase
Linfen-6	Wild	-	L.serriola	China, Linfen, Shanxi	wild type	LsKIPK	wild type	LsATPase
Linfen-7	Wild	-	L.serriola	China, Linfen, Shanxi	wild type	LsKIPK	wild type	LsATPase
Linfen-8	Wild	-	L.serriola	China, Linfen, Shanxi	wild type	LsKIPK	wild type	LsATPase
Linfen-9	Wild	-	L.serriola	China, Linfen, Shanxi	wild type	LsKIPK	wild type	LsATPase
Linfen-10	Wild	-	L.serriola	China, Linfen, Shanxi	wild type	LsKIPK	wild type	LsATPase
Linfen-11	Wild	-	L.serriola	China, Linfen, Shanxi	wild type	LsKIPK	wild type	LsATPase
Linfen-12	Wild	-	L.serriola	China, Linfen, Shanxi	wild type	LsKIPK	wild type	LsATPase
Linfen-13	Wild	-	L.serriola	China, Linfen, Shanxi	wild type	LsKIPK	wild type	LsATPase
Linfen-14	Wild	-	L.serriola	China, Linfen, Shanxi	wild type	LsKIPK	wild type	LsATPase
Linfen-15	Wild	-	L.serriola	China, Linfen, Shanxi	wild type	LsKIPK	wild type	LsATPase
Linfen-16	Wild	-	L.serriola	China, Linfen, Shanxi	wild type	LsKIPK	wild type	LsATPase
Linfen-17	Wild	-	L.serriola	China, Linfen, Shanxi	wild type	LsKIPK	wild type	LsATPase
Linfen-18	Wild	-	L.serriola	China, Linfen, Shanxi	wild type	LsKIPK	wild type	LsATPase
Lintong-1	Wild	-	L.serriola	China, Lintong, Xian, Shaanxi	wild type	LsKIPK	wild type	LsATPase
Lintong-3	Wild	-	L.serriola	China, Lintong, Xian, Shaanxi	wild type	LsKIPK	wild type	LsATPase
Qingdao-1	Wild	-	L.serriola	China, Qingdao, Shandong	wild type	LsKIPK	wild type	LsATPase
Qingdao-2	Wild	-	L.serriola	China, Qingdao, Shandong	wild type	LsKIPK	wild type	LsATPase
Qingdao-3	Wild	-	L.serriola	China, Qingdao, Shandong	wild type	LsKIPK	wild type	LsATPase
Qingdao-4	Wild	-	L.serriola	China, Qingdao, Shandong	wild type	LsKIPK	wild type	LsATPase
Qingdao-5	Wild	-	L.serriola	China, Qingdao, Shandong	wild type	LsKIPK	wild type	LsATPase
Qingdao-8	Wild	-	L.serriola	China, Qingdao, Shandong	wild type	LsKIPK	wild type	LsATPase
Qingdao-10	Wild	-	L.serriola	China, Qingdao, Shandong	wild type	LsKIPK	wild type	LsATPase
Qingdao-11	Wild	-	L.serriola	China, Qingdao, Shandong	wild type	LsKIPK	wild type	LsATPase
Qingdao-12	Wild	-	L.serriola	China, Qingdao, Shandong	wild type	LsKIPK	wild type	LsATPase
Qingdao-13	Wild	-	L.serriola	China, Qingdao, Shandong	wild type	LsKIPK	wild type	LsATPase
Qingdao-14	Wild	-	L.serriola	China, Qingdao, Shandong	wild type	LsKIPK	wild type	LsATPase
Shenyang-1	Wild	-	L.serriola	China, Shenyang, Liaoning	wild type	LsKIPK	wild type	LsATPase
Shenyang-2	Wild	-	L.serriola	China, Shenyang, Liaoning	wild type	LsKIPK	wild type	LsATPase
Shenyang-3	Wild	-	L.serriola	China, Shenyang, Liaoning	wild type	LsKIPK	wild type	LsATPase
SHI-2008002	Wild	-	L.serriola	China, Boertala Mongolian Autonomous Prefecture, Xinjiang	wild type	LsKIPK	wild type	LsATPase
SHI-2008234	Wild	-	L.serriola	China, Boertala Mongolian Autonomous Prefecture, Xinjiang	wild type	LsKIPK	wild type	LsATPase
SHI-2009054	Wild	-	L.serriola	China, Tacheng, Xinjiang	wild type	LsKIPK	wild type	LsATPase
SHI-2009061	Wild	-	L.serriola	China, Tacheng, Xinjiang	wild type	LsKIPK	wild type	LsATPase
SHI-2009135	Wild	-	L.serriola	China, Shihezi, Xinjiang	wild type	LsKIPK	wild type	LsATPase
SHI-A2007240	Wild	-	L.serriola	China, Yili, Xinjiang	wild type	LsKIPK	wild type	LsATPase
Shihezi-1	Wild	-	L.serriola	China, Shihezi, Xinjiang	wild type	LsKIPK	wild type	LsATPase
Shihezi-9	Wild	-	L.serriola	China, Shihezi, Xinjiang	wild type	LsKIPK	wild type	LsATPase
Shihezi-11	Wild	-	L.serriola	China, Shihezi, Xinjiang	wild type	LsKIPK	wild type	LsATPase
Shihezi-12	Wild	-	L.serriola	China, Shihezi, Xinjiang	wild type	LsKIPK	wild type	LsATPase
Siping-1	Wild	-	L.serriola	China, Siping, Jilin	wild type	LsKIPK	wild type	LsATPase
Siping-2	Wild	-	L.serriola	China, Siping, Jilin	wild type	LsKIPK	wild type	LsATPase
Siping-3	Wild	-	L.serriola	China, Siping, Jilin	wild type	LsKIPK	wild type	LsATPase
Siping-5	Wild	-	L.serriola	China, Siping, Jilin	wild type	LsKIPK	wild type	LsATPase
Siping-7	Wild	-	L.serriola	China, Siping, Jilin	wild type	LsKIPK	wild type	LsATPase
Siping-8	Wild	-	L.serriola	China, Siping, Jilin	wild type	LsKIPK	wild type	LsATPase
Siping-9	Wild	-	L.serriola	China, Siping, Jilin	wild type	LsKIPK	wild type	LsATPase
Siping-10	Wild	-	L.serriola	China, Siping, Jilin	wild type	LsKIPK	wild type	LsATPase
Taiyuan-1	Wild	-	L.serriola	China, Taiyuan, Shanxi	wild type	LsKIPK	wild type	LsATPase
Taiyuan-2	Wild	-	L.serriola	China, Taiyuan, Shanxi	wild type	LsKIPK	wild type	LsATPase
Taiyuan-3	Wild	-	L.serriola	China, Taiyuan, Shanxi	wild type	LsKIPK	wild type	LsATPase
Taiyuan-4	Wild	-	L.serriola	China, Taiyuan, Shanxi	wild type	LsKIPK	wild type	LsATPase
Taiyuan-5	Wild	-	L.serriola	China, Taiyuan, Shanxi	wild type	LsKIPK	wild type	LsATPase
Taiyuan-8	Wild	-	L.serriola	China, Taiyuan, Shanxi	wild type	LsKIPK	wild type	LsATPase
TianXH012	Wild	-	L.serriola	China, Xian, Shaanxi	wild type	LsKIPK	wild type	LsATPase
Weihai-1	Wild	-	L.serriola	China, Weihai, Shandong	wild type	LsKIPK	wild type	LsATPase
Weihai-3	Wild	-	L.serriola	China, Weihai, Shandong	wild type	LsKIPK	wild type	LsATPase
Weihai-4	Wild	-	L.serriola	China, Weihai, Shandong	wild type	LsKIPK	wild type	LsATPase
Weihai-5	Wild	-	L.serriola	China, Weihai, Shandong	wild type	LsKIPK	wild type	LsATPase
Weihai-6	Wild	-	L.serriola	China, Weihai, Shandong	wild type	LsKIPK	wild type	LsATPase
Weihai-7	Wild	-	L.serriola	China, Weihai, Shandong	wild type	LsKIPK	wild type	LsATPase
Weihai-8	Wild	-	L.serriola	China, Weihai, Shandong	wild type	LsKIPK	wild type	LsATPase
Weihai-9	Wild	-	L.serriola	China, Weihai, Shandong	wild type	LsKIPK	wild type	LsATPase
Weihai-10	Wild	-	L.serriola	China, Weihai, Shandong	wild type	LsKIPK	wild type	LsATPase
Weihai-12	Wild	-	L.serriola	China, Weihai, Shandong	wild type	LsKIPK	wild type	LsATPase
Weihai-13	Wild	-	L.serriola	China, Weihai, Shandong	wild type	LsKIPK	wild type	LsATPase
Weihai-14	Wild	-	L.serriola	China, Weihai, Shandong	wild type	LsKIPK	wild type	LsATPase
Weihai-16	Wild	-	L.serriola	China, Weihai, Shandong	wild type	LsKIPK	wild type	LsATPase
Weihai-17	Wild	-	L.serriola	China, Weihai, Shandong	wild type	LsKIPK	wild type	LsATPase
Weihai-18	Wild	-	L.serriola	China, Weihai, Shandong	wild type	LsKIPK	wild type	LsATPase
Weihai-19	Wild	-	L.serriola	China, Weihai, Shandong	wild type	LsKIPK	wild type	LsATPase
Weihai-20	Wild	-	L.serriola	China, Weihai, Shandong	wild type	LsKIPK	wild type	LsATPase
Weihai-21	Wild	-	L.serriola	China, Weihai, Shandong	wild type	LsKIPK	wild type	LsATPase
Weihai-22	Wild	-	L.serriola	China, Weihai, Shandong	wild type	LsKIPK	wild type	LsATPase
Weihai-23	Wild	-	L.serriola	China, Weihai, Shandong	wild type	LsKIPK	wild type	LsATPase
Weihai-24	Wild	-	L.serriola	China, Weihai, Shandong	wild type	LsKIPK	wild type	LsATPase
Weihai-25	Wild	-	L.serriola	China, Weihai, Shandong	wild type	LsKIPK	wild type	LsATPase
Weihai-26	Wild	-	L.serriola	China, Weihai, Shandong	wild type	LsKIPK	wild type	LsATPase
Weihai-27	Wild	-	L.serriola	China, Weihai, Shandong	wild type	LsKIPK	wild type	LsATPase
Weihai-28	Wild	-	L.serriola	China, Weihai, Shandong	wild type	LsKIPK	wild type	LsATPase
Weihai-29	Wild	-	L.serriola	China, Weihai, Shandong	wild type	LsKIPK	wild type	LsATPase
Weihai-30	Wild	-	L.serriola	China, Weihai, Shandong	wild type	LsKIPK	wild type	LsATPase
Weihai-31	Wild	-	L.serriola	China, Weihai, Shandong	wild type	LsKIPK	wild type	LsATPase
Weihai-32	Wild	-	L.serriola	China, Weihai, Shandong	wild type	LsKIPK	wild type	LsATPase
Weihai-34	Wild	-	L.serriola	China, Weihai, Shandong	wild type	LsKIPK	wild type	LsATPase
Yangling-1	Wild	-	L.serriola	China, Yangling, Shaanxi	wild type	LsKIPK	wild type	LsATPase
Yangling-2	Wild	-	L.serriola	China, Yangling, Shaanxi	wild type	LsKIPK	wild type	LsATPase
Yangling-3	Wild	-	L.serriola	China, Yangling, Shaanxi	wild type	LsKIPK	wild type	LsATPase
Yangling-4	Wild	-	L.serriola	China, Yangling, Shaanxi	wild type	LsKIPK	wild type	LsATPase
Yangling-5	Wild	-	L.serriola	China, Yangling, Shaanxi	wild type	LsKIPK	wild type	LsATPase
Yangling-6	Wild	-	L.serriola	China, Yangling, Shaanxi	wild type	LsKIPK	wild type	LsATPase
Yangling-7	Wild	-	L.serriola	China, Yangling, Shaanxi	wild type	LsKIPK	wild type	LsATPase
Yangling-8	Wild	-	L.serriola	China, Yangling, Shaanxi	wild type	LsKIPK	wild type	LsATPase
Yangling-9	Wild	-	L.serriola	China, Yangling, Shaanxi	wild type	LsKIPK	wild type	LsATPase
Yangling-10	Wild	-	L.serriola	China, Yangling, Shaanxi	wild type	LsKIPK	wild type	LsATPase
Yangling-11	Wild	-	L.serriola	China, Yangling, Shaanxi	wild type	LsKIPK	wild type	LsATPase
Yangling-12	Wild	-	L.serriola	China, Yangling, Shaanxi	wild type	LsKIPK	wild type	LsATPase
Yangling-13	Wild	-	L.serriola	China, Yangling, Shaanxi	wild type	LsKIPK	wild type	LsATPase
Yangling-14	Wild	-	L.serriola	China, Yangling, Shaanxi	wild type	LsKIPK	wild type	LsATPase
Yangling-15	Wild	-	L.serriola	China, Yangling, Shaanxi	wild type	LsKIPK	wild type	LsATPase
Yangling-16	Wild	-	L.serriola	China, Yangling, Shaanxi	wild type	LsKIPK	wild type	LsATPase
Yangling-17	Wild	-	L.serriola	China, Yangling, Shaanxi	wild type	LsKIPK	wild type	LsATPase
Yangling-18	Wild	-	L.serriola	China, Yangling, Shaanxi	wild type	LsKIPK	wild type	LsATPase
Yangling-19	Wild	-	L.serriola	China, Yangling, Shaanxi	wild type	LsKIPK	wild type	LsATPase
Yangling-20	Wild	-	L.serriola	China, Yangling, Shaanxi	wild type	LsKIPK	wild type	LsATPase
Yangling-21	Wild	-	L.serriola	China, Yangling, Shaanxi	wild type	LsKIPK	wild type	LsATPase
Yangling-22	Wild	-	L.serriola	China, Yangling, Shaanxi	wild type	LsKIPK	wild type	LsATPase
Yangling-23	Wild	-	L.serriola	China, Yangling, Shaanxi	wild type	LsKIPK	wild type	LsATPase
Yangling-24	Wild	-	L.serriola	China, Yangling, Shaanxi	wild type	LsKIPK	wild type	LsATPase
Yangling-26	Wild	-	L.serriola	China, Yangling, Shaanxi	wild type	LsKIPK	wild type	LsATPase
Yangling-27	Wild	-	L.serriola	China, Yangling, Shaanxi	wild type	LsKIPK	wild type	LsATPase
Yangling-28	Wild	-	L.serriola	China, Yangling, Shaanxi	wild type	LsKIPK	wild type	LsATPase
Yangling-29	Wild	-	L.serriola	China, Yangling, Shaanxi	wild type	LsKIPK	wild type	LsATPase
Yantai-1	Wild	-	L.serriola	China, Yantai, Shandong	wild type	LsKIPK	wild type	LsATPase
Yantai-2	Wild	-	L.serriola	China, Yantai, Shandong	wild type	LsKIPK	wild type	LsATPase
Yantai-3	Wild	-	L.serriola	China, Yantai, Shandong	wild type	LsKIPK	wild type	LsATPase
Yantai-4	Wild	-	L.serriola	China, Yantai, Shandong	wild type	LsKIPK	wild type	LsATPase
Yantai-6	Wild	-	L.serriola	China, Yantai, Shandong	wild type	LsKIPK	wild type	LsATPase
Yantai-7	Wild	-	L.serriola	China, Yantai, Shandong	wild type	LsKIPK	wild type	LsATPase
Yantai-8	Wild	-	L.serriola	China, Yantai, Shandong	wild type	LsKIPK	wild type	LsATPase
Yantai-9	Wild	-	L.serriola	China, Yantai, Shandong	wild type	LsKIPK	wild type	LsATPase
Yantai-10	Wild	-	L.serriola	China, Yantai, Shandong	wild type	LsKIPK	wild type	LsATPase
Yantai-11	Wild	-	L.serriola	China, Yantai, Shandong	wild type	LsKIPK	wild type	LsATPase
Yantai-12	Wild	-	L.serriola	China, Yantai, Shandong	wild type	LsKIPK	wild type	LsATPase
Yantai-13	Wild	-	L.serriola	China, Yantai, Shandong	wild type	LsKIPK	wild type	LsATPase
Yantai-14	Wild	-	L.serriola	China, Yantai, Shandong	wild type	LsKIPK	wild type	LsATPase
Yantai-15	Wild	-	L.serriola	China, Yantai, Shandong	wild type	LsKIPK	wild type	LsATPase
Yantai-17	Wild	-	L.serriola	China, Yantai, Shandong	wild type	LsKIPK	wild type	LsATPase
Yantai-18	Wild	-	L.serriola	China, Yantai, Shandong	wild type	LsKIPK	wild type	LsATPase
Yantai-19	Wild	-	L.serriola	China, Yantai, Shandong	wild type	LsKIPK	wild type	LsATPase
Yantai-20	Wild	-	L.serriola	China, Yantai, Shandong	wild type	LsKIPK	wild type	LsATPase
Yantai-21	Wild	-	L.serriola	China, Yantai, Shandong	wild type	LsKIPK	wild type	LsATPase
Yantai-22	Wild	-	L.serriola	China, Yantai, Shandong	wild type	LsKIPK	wild type	LsATPase
Zhengzhou-1	Wild	-	L.serriola	China, Zhengzhou, Henan	wild type	LsKIPK	wild type	LsATPase
Zhengzhou-2	Wild	-	L.serriola	China, Zhengzhou, Henan	wild type	LsKIPK	wild type	LsATPase
Zhengzhou-3	Wild	-	L.serriola	China, Zhengzhou, Henan	wild type	LsKIPK	wild type	LsATPase
Zhengzhou-4	Wild	-	L.serriola	China, Zhengzhou, Henan	wild type	LsKIPK	wild type	LsATPase
Zhengzhou-5	Wild	-	L.serriola	China, Zhengzhou, Henan	wild type	LsKIPK	wild type	LsATPase
CGN20698	Wild	CGN20698	L.serriola	Uzbekistan, Between Gazalkent and Charvak	wild type	LsKIPK	wild type	LsATPase
CGN20699	Wild	CGN20699	L.serriola	Uzbekistan, Chimigan	wild type	LsKIPK	wild type	LsATPase
CGN20699B	Wild	CGN20699B	L.serriola	Uzbekistan, Chimigan	wild type	LsKIPK	wild type	LsATPase
CGN22034	Wild	CGN22034	L.serriola	Uzbekistan, Djosipeja	wild type	LsKIPK	wild type	LsATPase
CGN22037	Wild	CGN22037	L.serriola	Uzbekistan, Between Chust and Kasansay	wild type	LsKIPK	wild type	LsATPase
CGN22040	Wild	CGN22040	L.serriola	Uzbekistan, Andizhan	wild type	LsKIPK	wild type	LsATPase
CGN22041	Wild	CGN22041	L.serriola	Uzbekistan, Andizhan	wild type	LsKIPK	wild type	LsATPase
CGN22046	Wild	CGN22046	L.serriola	Kyrgyzstan, Dzhalal Abad	wild type	LsKIPK	wild type	LsATPase
CGN22048	Wild	CGN22048	L.serriola	Kyrgyzstan, Tash Akur, Uzgen region	wild type	LsKIPK	wild type	LsATPase
CGN22049	Wild	CGN22049	L.serriola	Kyrgyzstan, Osh	wild type	LsKIPK	wild type	LsATPase
CGN22050	Wild	CGN22050	L.serriola	Kyrgyzstan, Leninskoye	wild type	LsKIPK	wild type	LsATPase
CGN22053	Wild	CGN22053	L.serriola	Kyrgyzstan, Kochkor-Ata	wild type	LsKIPK	wild type	LsATPase
CGN22055	Wild	CGN22055	L.serriola	Kyrgyzstan, Kara-Kul	wild type	LsKIPK	wild type	LsATPase
CGN22751	Wild	CGN22751	L.serriola	Kyrgyzstan, Kenech	wild type	LsKIPK	wild type	LsATPase
CGN22753	Wild	CGN22753	L.serriola	Kyrgyzstan, Lenin Dzho	wild type	LsKIPK	wild type	LsATPase
CGN22757	Wild	CGN22757	L.serriola	Kyrgyzstan, Toktokul	wild type	LsKIPK	wild type	LsATPase
CGN10978	Wild	CGN10978	L.serriola	Afghanistan, Kabul	wild type	LsKIPK	wild type	LsATPase
CGN10979	Wild	CGN10979	L.serriola	Afghanistan, Kabul	wild type	LsKIPK	wild type	LsATPase
CGN22688	Wild	CGN22688	L.serriola	Iran	wild type	LsKIPK	wild type	LsATPase
CGN22692	Wild	CGN22692	L.serriola	Iran, Mohamedbay, Keshlagh	wild type	LsKIPK	wild type	LsATPase
CGN22694	Wild	CGN22694	L.serriola	Iran, Karagan, Heir	wild type	LsKIPK	wild type	LsATPase
CGN22695	Wild	CGN22695	L.serriola	Iran, Gerdeh, Ardabil	wild type	LsKIPK	wild type	LsATPase
W6-43938	Wild	W6-43938	L.serriola	Afghanistan	wild type	LsKIPK	wild type	LsATPase
CGN04757	Wild	CGN04757	L.serriola	Turkey	wild type	LsKIPK	wild type	LsATPase
CGN04799	Wild	CGN04799	L.serriola	Iraq, Al Fallujah, Anbar	wild type	LsKIPK	wild type	LsATPase
CGN04800	Wild	CGN04800	L.serriola	Iraq, Al Fallujah, Anbar	wild type	LsKIPK	wild type	LsATPase
CGN05092	Wild	CGN05092	L.serriola	Israel, Jeruzalem	wild type	LsKIPK	wild type	LsATPase
CGN05107	Wild	CGN05107	L.serriola	Israel, Quneitra	wild type	LsKIPK	wild type	LsATPase
CGN09279	Wild	CGN09279	L.serriola	Israel	wild type	LsKIPK	wild type	LsATPase
CGN10902	Wild	CGN10902	L.serriola	Syria, Damascus	wild type	LsKIPK	wild type	LsATPase
CGN10903	Wild	CGN10903	L.serriola	Syria, Damascus	wild type	LsKIPK	wild type	LsATPase
CGN10907	Wild	CGN10907	L.serriola	Syria, Homs	wild type	LsKIPK	wild type	LsATPase
CGN11331	Wild	CGN11331	L.serriola	Turkey, Gocek, Mugla	wild type	LsKIPK	wild type	LsATPase
CGN11333	Wild	CGN11333	L.serriola	Turkey, Kucuklu, Burdur	wild type	LsKIPK	wild type	LsATPase
CGN14314	Wild	CGN14314	L.serriola	Armenia, Yerevan	wild type	LsKIPK	wild type	LsATPase
CGN15671	Wild	CGN15671	L.serriola	Armenia, Oshakan, Ashtarakskij	wild type	LsKIPK	wild type	LsATPase
CGN15673	Wild	CGN15673	L.serriola	Armenia, Karanlukh (Geghhovit), Kamo	wild type	LsKIPK	wild type	LsATPase
CGN15706	Wild	CGN15706	L.serriola	Georgia, Tiflis	wild type	LsKIPK	wild type	LsATPase
CGN15708	Wild	CGN15708	L.serriola	Georgia, Tiflis	wild type	LsKIPK	wild type	LsATPase
CGN15729	Wild	CGN15729	L.serriola	Azerbaijan, Khudatskij	wild type	LsKIPK	wild type	LsATPase
CGN15730	Wild	CGN15730	L.serriola	Azerbaijan, Khudatskij	wild type	LsKIPK	wild type	LsATPase
CGN22691	Wild	CGN22691	L.serriola	Azerbaijan, Shorsulu, Salyany	wild type	LsKIPK	wild type	LsATPase
CGN23091	Wild	CGN23091	L.serriola	Azerbaijan, Matlajatag, Astara	wild type	LsKIPK	wild type	LsATPase
PI491089	Wild	PI491089	L.serriola	Turkey	wild type	LsKIPK	wild type	LsATPase
PI491093	Wild	PI491093	L.serriola	Turkey	wild type	LsKIPK	wild type	LsATPase
PI491098	Wild	PI491098	L.serriola	Turkey	wild type	LsKIPK	wild type	LsATPase
PI491100	Wild	PI491100	L.serriola	Turkey	wild type	LsKIPK	wild type	LsATPase
PI491104	Wild	PI491104	L.serriola	Turkey	wild type	LsKIPK	wild type	LsATPase
PI491107	Wild	PI491107	L.serriola	Turkey	wild type	LsKIPK	wild type	LsATPase
PI491110	Wild	PI491110	L.serriola	Turkey	wild type	LsKIPK	wild type	LsATPase
PI491111	Wild	PI491111	L.serriola	Turkey	wild type	LsKIPK	wild type	LsATPase
PI491112	Wild	PI491112	L.serriola	Turkey	wild type	LsKIPK	wild type	LsATPase
PI491113	Wild	PI491113	L.serriola	Turkey	wild type	LsKIPK	wild type	LsATPase
PI491114	Wild	PI491114	L.serriola	Turkey	wild type	LsKIPK	wild type	LsATPase
PI491121	Wild	PI491121	L.serriola	Turkey	wild type	LsKIPK	wild type	LsATPase
PI491127	Wild	PI491127	L.serriola	Turkey	wild type	LsKIPK	wild type	LsATPase
PI491128	Wild	PI491128	L.serriola	Turkey	wild type	LsKIPK	wild type	LsATPase
PI491129	Wild	PI491129	L.serriola	Turkey	wild type	LsKIPK	wild type	LsATPase
PI491131	Wild	PI491131	L.serriola	Turkey	wild type	LsKIPK	wild type	LsATPase
PI491132	Wild	PI491132	L.serriola	Turkey	wild type	LsKIPK	wild type	LsATPase
PI491135	Wild	PI491135	L.serriola	Turkey	wild type	LsKIPK	wild type	LsATPase
PI491136	Wild	PI491136	L.serriola	Turkey	wild type	LsKIPK	wild type	LsATPase
PI491137	Wild	PI491137	L.serriola	Turkey	wild type	LsKIPK	wild type	LsATPase
PI491138	Wild	PI491138	L.serriola	Turkey	wild type	LsKIPK	wild type	LsATPase
PI491140	Wild	PI491140	L.serriola	Turkey	wild type	LsKIPK	wild type	LsATPase
PI491142	Wild	PI491142	L.serriola	Turkey	wild type	LsKIPK	wild type	LsATPase
PI491147	Wild	PI491147	L.serriola	Turkey	wild type	LsKIPK	wild type	LsATPase
PI491150	Wild	PI491150	L.serriola	Turkey	wild type	LsKIPK	wild type	LsATPase
PI491157	Wild	PI491157	L.serriola	Turkey	wild type	LsKIPK	wild type	LsATPase
PI491160	Wild	PI491160	L.serriola	Turkey	wild type	LsKIPK	wild type	LsATPase
PI491162	Wild	PI491162	L.serriola	Turkey	wild type	LsKIPK	wild type	LsATPase
PI491175	Wild	PI491175	L.serriola	Turkey	wild type	LsKIPK	wild type	LsATPase
PI667821	Wild	PI667821	L.serriola	Israel, 300m, East En Haqore Junction	wild type	LsKIPK	wild type	LsATPase
PI667823	Wild	PI667823	L.serriola	Israel, Kefar Shewmaryahu	wild type	LsKIPK	wild type	LsATPase
PI667825	Wild	PI667825	L.serriola	Israel, North of Coastal Rd-Hassira Junction	wild type	LsKIPK	wild type	LsATPase
PI667827	Wild	PI667827	L.serriola	Armenia, Past Vayk then up the canyon of the Yeghegis River	wild type	LsKIPK	wild type	LsATPase
W6-22607	Wild	W6-22607	L.serriola	Israel, West Ra Anana	wild type	LsKIPK	wild type	LsATPase
W6-37128	Wild	W6-37128	L.serriola	Armenia, Artashat	wild type	LsKIPK	wild type	LsATPase
W6-37129	Wild	W6-37129	L.serriola	Armenia, Ararat	wild type	LsKIPK	wild type	LsATPase
W6-37131	Wild	W6-37131	L.serriola	Armenia, Ararat	wild type	LsKIPK	wild type	LsATPase
W6-37132	Wild	W6-37132	L.serriola	Armenia, Ararat	wild type	LsKIPK	wild type	LsATPase
W6-37133	Wild	W6-37133	L.serriola	Armenia, Vayoć Jor	wild type	LsKIPK	wild type	LsATPase
W6-37135	Wild	W6-37135	L.serriola	Armenia, Vayoć Jor	wild type	LsKIPK	wild type	LsATPase
W6-37136	Wild	W6-37136	L.serriola	Armenia, Vayoć Jor	wild type	LsKIPK	wild type	LsATPase
W6-37142	Wild	W6-37142	L.serriola	Armenia, Syunik	wild type	LsKIPK	wild type	LsATPase
W6-37143	Wild	W6-37143	L.serriola	Armenia, Syunik	wild type	LsKIPK	wild type	LsATPase
W6-37144	Wild	W6-37144	L.serriola	Armenia, Syunik	wild type	LsKIPK	wild type	LsATPase
W6-37146	Wild	W6-37146	L.serriola	Armenia, Syunik	wild type	LsKIPK	wild type	LsATPase
W6-37147	Wild	W6-37147	L.serriola	Armenia, Syunik	wild type	LsKIPK	wild type	LsATPase
W6-37149	Wild	W6-37149	L.serriola	Armenia, Syunik	wild type	LsKIPK	wild type	LsATPase
W6-37152	Wild	W6-37152	L.serriola	Armenia, Syunik	wild type	LsKIPK	wild type	LsATPase
W6-37157	Wild	W6-37157	L.serriola	Armenia, Syunik	wild type	LsKIPK	wild type	LsATPase
W6-37158	Wild	W6-37158	L.serriola	Armenia, Syunik	wild type	LsKIPK	wild type	LsATPase
W6-37161	Wild	W6-37161	L.serriola	Armenia, Syunik	wild type	LsKIPK	wild type	LsATPase
W6-37163	Wild	W6-37163	L.serriola	Armenia, Syunik	wild type	LsKIPK	wild type	LsATPase
W6-37164	Wild	W6-37164	L.serriola	Armenia, Syunik	wild type	LsKIPK	wild type	LsATPase
W6-37166	Wild	W6-37166	L.serriola	Armenia, Syunik	wild type	LsKIPK	wild type	LsATPase
W6-37169	Wild	W6-37169	L.serriola	Armenia, Vayoć Jor	wild type	LsKIPK	wild type	LsATPase
W6-37170	Wild	W6-37170	L.serriola	Armenia, Vayoć Jor	wild type	LsKIPK	wild type	LsATPase
W6-37182	Wild	W6-37182	L.serriola	Georgia, Tetritskaro	wild type	LsKIPK	wild type	LsATPase
W6-37199	Wild	W6-37199	L.serriola	Georgia, Tetritskaro	wild type	LsKIPK	wild type	LsATPase
CGN05075	Wild	CGN05075	L.serriola	Romania, Satul De Vacanta, Constanta	wild type	LsKIPK	wild type	LsATPase
CGN10880	Wild	CGN10880	L.serriola	Czech Republic, Tepelska Plosina	wild type	LsKIPK	wild type	LsATPase
CGN10886	Wild	CGN10886	L.serriola	Czech Republic	wild type	LsKIPK	wild type	LsATPase
CGN14231	Wild	CGN14231	L.serriola	Hungary, Aszófõ, Veszprém	wild type	LsKIPK	wild type	LsATPase
CGN14236	Wild	CGN14236	L.serriola	Hungary, Alsóörs, Veszprém	wild type	LsKIPK	wild type	LsATPase
CGN15722	Wild	CGN15722	L.serriola	Russian Federation, Rutul	wild type	LsKIPK	wild type	LsATPase
CGN15733	Wild	CGN15733	L.serriola	Russian Federation, Khudatskij	wild type	LsKIPK	wild type	LsATPase
CGN17387	Wild	CGN17387	L.serriola	Russian Federation, Tabasaran	wild type	LsKIPK	wild type	LsATPase
CGN17427	Wild	CGN17427	L.serriola	Poland, Nowe Budy, Puzcza Kampinoska	wild type	LsKIPK	wild type	LsATPase
CGN20089	Wild	CGN20089	L.serriola	Romania, Constanta	wild type	LsKIPK	wild type	LsATPase
CGN21377	Wild	CGN21377	L.serriola	Hungary, Vácrátot area, Pest	wild type	LsKIPK	wild type	LsATPase
CGN21379	Wild	CGN21379	L.serriola	Slovakia, Harmonia, Male Karpaty	wild type	LsKIPK	wild type	LsATPase
CGN21382	Wild	CGN21382	L.serriola	Poland, Slesin, Bydgosczcz	wild type	LsKIPK	wild type	LsATPase
CGN21383	Wild	CGN21383	L.serriola	Czech Republic, Western lowlands in the former CSK	wild type	LsKIPK	wild type	LsATPase
CGN23873	Wild	CGN23873	L.serriola	Czech Republic, Letenske sady, Praha	wild type	LsKIPK	wild type	LsATPase
CGN23904	Wild	CGN23904	L.serriola	Romania, Bucharest	wild type	LsKIPK	wild type	LsATPase
PI667815	Wild	PI667815	L.serriola	Bulgaria, Along road side edge of forest	wild type	LsKIPK	wild type	LsATPase
CGN05158	Wild	CGN05158	L.serriola	Norway, Aker Hoved0Ya, Oslo	wild type	LsKIPK	wild type	LsATPase
CGN20115	Wild	CGN20115	L.serriola	United Kingdom, Cotswolds	wild type	LsKIPK	wild type	LsATPase
CGN20116	Wild	CGN20116	L.serriola	United Kingdom, Cotswolds	wild type	LsKIPK	wild type	LsATPase
CGN21373	Wild	CGN21373	L.serriola	Sweden, Bjarred, Skane	wild type	LsKIPK	wild type	LsATPase
CGN21407	Wild	CGN21407	L.serriola	Denmark, Jersie Strand	wild type	LsKIPK	wild type	LsATPase
CGN05784	Wild	CGN05784	L.serriola	Slovenia, Koper	wild type	LsKIPK	wild type	LsATPase
CGN05953	Wild	CGN05953	L.serriola	Italy, Cazarza Ligure, Genova	wild type	LsKIPK	wild type	LsATPase
CGN09309	Wild	CGN09309	L.serriola	Portugal, Silves, Faro	wild type	LsKIPK	wild type	LsATPase
CGN10894	Wild	CGN10894	L.serriola	Croatia, Zelena Laguna, Porec	wild type	LsKIPK	wild type	LsATPase
CGN10895	Wild	CGN10895	L.serriola	Croatia, Zelena Laguna, Porec	wild type	LsKIPK	wild type	LsATPase
CGN10896	Wild	CGN10896	L.serriola	Croatia, Zelena Laguna, Porec	wild type	LsKIPK	wild type	LsATPase
CGN11335	Wild	CGN11335	L.serriola	Greece, Thessaloniki	wild type	LsKIPK	wild type	LsATPase
CGN14295	Wild	CGN14295	L.serriola	Portugal, Faro	wild type	LsKIPK	wild type	LsATPase
CGN14311	Wild	CGN14311	L.serriola	Malta, Marsas Kala Bay, Sala Rock	wild type	LsKIPK	wild type	LsATPase
CGN17389	Wild	CGN17389	L.serriola	Italy, Calabria	wild type	LsKIPK	wild type	LsATPase
CGN18664	Wild	CGN18664	L.serriola	Italy, La Spezia	wild type	LsKIPK	wild type	LsATPase
CGN19051	Wild	CGN19051	L.serriola	Greece, Megapolis, Arkadia	wild type	LsKIPK	wild type	LsATPase
CGN19059	Wild	CGN19059	L.serriola	Greece, Molivdoskepastos, Ioanina	wild type	LsKIPK	wild type	LsATPase
CGN20688	Wild	CGN20688	L.serriola	Greece, Pela	wild type	LsKIPK	wild type	LsATPase
CGN23882	Wild	CGN23882	L.serriola	Portugal, Beira Litoral	wild type	LsKIPK	wild type	LsATPase
CGN23893	Wild	CGN23893	L.serriola	Italy, Fiume Oreto, Palermo	wild type	LsKIPK	wild type	LsATPase
PI491245	Wild	PI491245	L.serriola	Greece	wild type	LsKIPK	wild type	LsATPase
PI667816	Wild	PI667816	L.serriola	Greece	wild type	LsKIPK	wild type	LsATPase
CGN05114	Wild	CGN05114	L.serriola	France, Aveyron	wild type	LsKIPK	wild type	LsATPase
CGN05804	Wild	CGN05804	L.serriola	Switzerland, Bioggio,Lugano	wild type	LsKIPK	wild type	LsATPase
CGN09392	Wild	CGN09392	L.serriola	France, Besancon, Doubs	wild type	LsKIPK	wild type	LsATPase
CGN10887	Wild	CGN10887	L.serriola	France, Sotteville	wild type	LsKIPK	wild type	LsATPase
CGN17416	Wild	CGN17416	L.serriola	Germany, Burgel, Loberschutz, Thüringen	wild type	LsKIPK	wild type	LsATPase
CGN17418	Wild	CGN17418	L.serriola	Germany, Gera, Thüringen	wild type	LsKIPK	wild type	LsATPase
CGN17419	Wild	CGN17419	L.serriola	Germany, Jena, Thüringen	wild type	LsKIPK	wild type	LsATPase
CGN17429	Wild	CGN17429	L.serriola	Germany, Aschersleben, Sachsen-Anhalt	wild type	LsKIPK	wild type	LsATPase
CGN21410	Wild	CGN21410	L.serriola	Netherlands, Rhenen, NE. of the bridge, Utrecht	wild type	LsKIPK	wild type	LsATPase
CGN21412	Wild	CGN21412	L.serriola	Netherlands, Meinerswijk, river dike, Gelderland	wild type	LsKIPK	wild type	LsATPase
CGN22761	Wild	CGN22761	L.serriola	Netherlands, Maastricht, Limburg	wild type	LsKIPK	wild type	LsATPase
Zhou	Wild	-	L.serriola	France, Paris	wild type	LsKIPK	wild type	LsATPase
CGN05149	Wild	CGN05149	L.serriola	Kenya, Naivasha	wild type	LsKIPK	wild type	LsATPase
CGN05846	Wild	CGN05846	L.serriola	Spain, Aranda De Duero, Burgos	wild type	LsKIPK	wild type	LsATPase
CGN10882	Wild	CGN10882	L.serriola	Spain, Llagostera, Girona	wild type	LsKIPK	wild type	LsATPase
CGN13334	Wild	CGN13334	L.serriola	Spain, Tavertèt, Barcelona	wild type	LsKIPK	wild type	LsATPase
CGN13335	Wild	CGN13335	L.serriola	Spain, Tavertèt, Barcelona	wild type	LsKIPK	wild type	LsATPase
Albany-1	Wild	-	L.serriola	United States of America, Albany, CA	wild type	LsKIPK	wild type	LsATPase
Albany-2	Wild	-	L.serriola	United States of America, Albany, CA	wild type	LsKIPK	wild type	LsATPase
Albany-3	Wild	-	L.serriola	United States of America, Albany, CA	wild type	LsKIPK	wild type	LsATPase
Davis-2	Wild	-	L.serriola	United States of America, Davis, CA	wild type	LsKIPK	wild type	LsATPase
Davis-4	Wild	-	L.serriola	United States of America, Davis, CA	wild type	LsKIPK	wild type	LsATPase
Davis-5	Wild	-	L.serriola	United States of America, Davis, CA	wild type	LsKIPK	wild type	LsATPase
Davis-7	Wild	-	L.serriola	United States of America, Davis, CA	wild type	LsKIPK	wild type	LsATPase
Davis-8	Wild	-	L.serriola	United States of America, Davis, CA	wild type	LsKIPK	wild type	LsATPase
Davis-9	Wild	-	L.serriola	United States of America, Davis, CA	wild type	LsKIPK	wild type	LsATPase
Davis-10	Wild	-	L.serriola	United States of America, Davis, CA	wild type	LsKIPK	wild type	LsATPase
Davis-11	Wild	-	L.serriola	United States of America, Davis, CA	wild type	LsKIPK	wild type	LsATPase
Davis-12	Wild	-	L.serriola	United States of America, Davis, CA	wild type	LsKIPK	wild type	LsATPase
Davis-13	Wild	-	L.serriola	United States of America, Davis, CA	wild type	LsKIPK	wild type	LsATPase
Davis-14	Wild	-	L.serriola	United States of America, Davis, CA	wild type	LsKIPK	wild type	LsATPase
Davis-15	Wild	-	L.serriola	United States of America, Davis, CA	wild type	LsKIPK	wild type	LsATPase
Davis-16	Wild	-	L.serriola	United States of America, Davis, CA	wild type	LsKIPK	wild type	LsATPase
Davis-18	Wild	-	L.serriola	United States of America, Davis, CA	wild type	LsKIPK	wild type	LsATPase
Davis-19	Wild	-	L.serriola	United States of America, Davis, CA	wild type	LsKIPK	wild type	LsATPase
Davis-20	Wild	-	L.serriola	United States of America, Davis, CA	wild type	LsKIPK	wild type	LsATPase
Davis-21	Wild	-	L.serriola	United States of America, Davis, CA	wild type	LsKIPK	wild type	LsATPase
Davis-22	Wild	-	L.serriola	United States of America, Davis, CA	wild type	LsKIPK	wild type	LsATPase
Davis-23	Wild	-	L.serriola	United States of America, Davis, CA	wild type	LsKIPK	wild type	LsATPase
Davis-25	Wild	-	L.serriola	United States of America, Davis, CA	wild type	LsKIPK	wild type	LsATPase
Davis-27	Wild	-	L.serriola	United States of America, Davis, CA	wild type	LsKIPK	wild type	LsATPase
Davis-28	Wild	-	L.serriola	United States of America, Davis, CA	wild type	LsKIPK	wild type	LsATPase
Davis-30	Wild	-	L.serriola	United States of America, Davis, CA	wild type	LsKIPK	wild type	LsATPase
Davis-31	Wild	-	L.serriola	United States of America, Davis, CA	wild type	LsKIPK	wild type	LsATPase
Davis-32	Wild	-	L.serriola	United States of America, Davis, CA	wild type	LsKIPK	wild type	LsATPase
Davis-33	Wild	-	L.serriola	United States of America, Davis, CA	wild type	LsKIPK	wild type	LsATPase
Davis-35	Wild	-	L.serriola	United States of America, Davis, CA	wild type	LsKIPK	wild type	LsATPase
Davis-37	Wild	-	L.serriola	United States of America, Davis, CA	wild type	LsKIPK	wild type	LsATPase
Davis-38	Wild	-	L.serriola	United States of America, Davis, CA	wild type	LsKIPK	wild type	LsATPase
Davis-39	Wild	-	L.serriola	United States of America, Davis, CA	wild type	LsKIPK	wild type	LsATPase
Davis-40	Wild	-	L.serriola	United States of America, Davis, CA	wild type	LsKIPK	wild type	LsATPase
Davis-41	Wild	-	L.serriola	United States of America, Davis, CA	wild type	LsKIPK	wild type	LsATPase
Davis-42	Wild	-	L.serriola	United States of America, Davis, CA	wild type	LsKIPK	wild type	LsATPase
Davis-43	Wild	-	L.serriola	United States of America, Davis, CA	wild type	LsKIPK	wild type	LsATPase
Davis-44	Wild	-	L.serriola	United States of America, Davis, CA	wild type	LsKIPK	wild type	LsATPase
Davis-45	Wild	-	L.serriola	United States of America, Davis, CA	wild type	LsKIPK	wild type	LsATPase
Davis-46	Wild	-	L.serriola	United States of America, Davis, CA	wild type	LsKIPK	wild type	LsATPase
Davis-47	Wild	-	L.serriola	United States of America, Davis, CA	wild type	LsKIPK	wild type	LsATPase
Davis-48	Wild	-	L.serriola	United States of America, Davis, CA	wild type	LsKIPK	wild type	LsATPase
Davis-49	Wild	-	L.serriola	United States of America, Davis, CA	wild type	LsKIPK	wild type	LsATPase
Davis-51	Wild	-	L.serriola	United States of America, Davis, CA	wild type	LsKIPK	wild type	LsATPase
Davis-52	Wild	-	L.serriola	United States of America, Davis, CA	wild type	LsKIPK	wild type	LsATPase
Davis-53	Wild	-	L.serriola	United States of America, Davis, CA	wild type	LsKIPK	wild type	LsATPase
Davis-54	Wild	-	L.serriola	United States of America, Davis, CA	wild type	LsKIPK	wild type	LsATPase
Davis-55	Wild	-	L.serriola	United States of America, Davis, CA	wild type	LsKIPK	wild type	LsATPase
Davis-56	Wild	-	L.serriola	United States of America, Davis, CA	wild type	LsKIPK	wild type	LsATPase
Davis-57	Wild	-	L.serriola	United States of America, Davis, CA	wild type	LsKIPK	wild type	LsATPase
Davis-58	Wild	-	L.serriola	United States of America, Davis, CA	wild type	LsKIPK	wild type	LsATPase
Davis-59	Wild	-	L.serriola	United States of America, Davis, CA	wild type	LsKIPK	wild type	LsATPase
Gilroy-1	Wild	-	L.serriola	United States of America, Gilroy, CA	wild type	LsKIPK	wild type	LsATPase
Gilroy-2	Wild	-	L.serriola	United States of America, Gilroy, CA	wild type	LsKIPK	wild type	LsATPase
Gilroy-3	Wild	-	L.serriola	United States of America, Gilroy, CA	wild type	LsKIPK	wild type	LsATPase
Gilroy-4	Wild	-	L.serriola	United States of America, Gilroy, CA	wild type	LsKIPK	wild type	LsATPase
Sacramento-1	Wild	-	L.serriola	United States of America, Sacramento, CA	wild type	LsKIPK	wild type	LsATPase
Sacramento-2	Wild	-	L.serriola	United States of America, Sacramento, CA	wild type	LsKIPK	wild type	LsATPase
Sacramento-3	Wild	-	L.serriola	United States of America, Sacramento, CA	wild type	LsKIPK	wild type	LsATPase
Sacramento-4	Wild	-	L.serriola	United States of America, Sacramento, CA	wild type	LsKIPK	wild type	LsATPase
Sacramento-5	Wild	-	L.serriola	United States of America, Sacramento, CA	wild type	LsKIPK	wild type	LsATPase
Sacramento-6	Wild	-	L.serriola	United States of America, Sacramento, CA	wild type	LsKIPK	wild type	LsATPase
Salinas-1	Wild	-	L.serriola	United States of America, Salinas, CA	wild type	LsKIPK	wild type	LsATPase
Salinas-2	Wild	-	L.serriola	United States of America, Salinas, CA	wild type	LsKIPK	wild type	LsATPase
Salinas-3	Wild	-	L.serriola	United States of America, Salinas, CA	wild type	LsKIPK	wild type	LsATPase
Salinas-4	Wild	-	L.serriola	United States of America, Salinas, CA	wild type	LsKIPK	wild type	LsATPase
Salinas-6	Wild	-	L.serriola	United States of America, Salinas, CA	wild type	LsKIPK	wild type	LsATPase
SanJose-1	Wild	-	L.serriola	United States of America, San Jose, CA	wild type	LsKIPK	wild type	LsATPase
Stockton-1	Wild	-	L.serriola	United States of America, Stockton, CA	wild type	LsKIPK	wild type	LsATPase
Stockton-2	Wild	-	L.serriola	United States of America, Stockton, CA	wild type	LsKIPK	wild type	LsATPase
Woodland-1	Wild	-	L.serriola	United States of America, Woodland, CA	wild type	LsKIPK	wild type	LsATPase
Woodland-2	Wild	-	L.serriola	United States of America, Woodland, CA	wild type	LsKIPK	wild type	LsATPase
Woodland-3	Wild	-	L.serriola	United States of America, Woodland, CA	wild type	LsKIPK	wild type	LsATPase
Woodland-4	Wild	-	L.serriola	United States of America, Woodland, CA	wild type	LsKIPK	wild type	LsATPase
CGN15172	Wild	CGN15172	L.serriola	-	wild type	LsKIPK	wild type	LsATPase
W6-61336	Wild	W6-61336	L.serriola	-	wild type	LsKIPK	wild type	LsATPase
Note: # refers to tanscriptome analysis

## Sheet: Table S4
Table S4. The candidate genes for the butterhead plant architecture on chromosome 4 in the F2 population of PI577118 × PI536734.
ID	Name	Gene_poistion	Swissport_description
LG4379637	Lsat_1_v5_gn_4_49401.1	LG4:70045428-70048716	BEH4_ARATH BES1 / BZR1 homolog protein 4 OS
LG4404333	Lsat_1_v5_gn_4_48361.1	LG4:70223177-70225598	HFA4C_ARATH Heat stress transcription factor A-4c OS
LG4404329	Lsat_1_v5_gn_4_48340.1	LG4:70234408-70234698	-
LG4404325	Lsat_1_v5_gn_4_48300.1	LG4:70266618-70269128	PUB17_ARATH U-box domain-containing protein 17 OS
LG4404284	Lsat_1_v5_gn_4_49801.1	LG4:70284566-70285464	-
LG4404292	Lsat_1_v5_gn_4_49821.1	LG4:70291193-70294916	CAND1_ARATH Cullin-associated NEDD8-dissociated protein 1 OS
LG4403145	Lsat_1_v5_gn_4_48381.1	LG4:70363708-70368233	DPO3X_BACSU DNA polymerase III subunit gamma / tau OS
LG4377698	Lsat_1_v5_gn_4_49380.1	LG4:70439614-70441298	UBTD2_DANRE Ubiquitin domain-containing protein 2 OS
LG4377694	Lsat_1_v5_gn_4_49360.1	LG4:70457693-70457953	-
LG4377681	Lsat_1_v5_gn_4_49340.1	LG4:70458555-70460799	BSCL2_RAT Seipin OS
LG4377677	Lsat_1_v5_gn_4_49320.1	LG4:70464661-70464876	-
LG4377673	Lsat_1_v5_gn_4_49300.1	LG4:70467392-70467595	-
LG4377663	Lsat_1_v5_gn_4_49241.1	LG4:70472772-70473851	-
LG4377637	Lsat_1_v5_gn_4_49221.1	LG4:70481336-70484514	SC61A_DICDI Protein transport protein Sec61 subunit alpha OS

## Sheet: Table S5
Table S5. Module associated with butterhead and crisphead
module	P-value	Correlation coefficient
MEsaddlebrown	0.00149934	-0.43
MEnavajowhite2	0.00372824	0.4
MEthistle2	0.010898	-0.35
MEyellow	0.0205514	-0.32
MEdarkturquoise	0.0296615	0.3
MEthistle1	0.0611007	0.26
MEbrown	0.0683593	0.26
MElightgreen	0.0684021	0.26
MEmediumpurple3	0.0831655	0.24
MEgreen	0.0895005	0.24
MEsienna3	0.0979116	0.23
MEyellowgreen	0.101569	0.23
MElightcyan	0.105441	0.23
MEpalevioletred3	0.108563	0.23
MEblack	0.118234	0.22
MElightcyan1	0.13089	0.21
MEbrown4	0.137556	0.21
MEplum2	0.137738	0.21
MElightsteelblue1	0.145325	0.21
MEdarkred	0.147008	0.21
MEorange	0.148349	-0.21
MElavenderblush3	0.164827	0.2
MEplum1	0.171694	-0.19
MEdarkolivegreen	0.17336	0.19
MEpurple	0.174048	-0.19
MEred	0.175469	-0.19
MEdarkgreen	0.18806	0.19
MEorangered4	0.203386	0.18
MEhoneydew1	0.21667	-0.18
MEdarkorange	0.226025	-0.17
MEdarkslateblue	0.229319	-0.17
MEsalmon4	0.231239	0.17
MEsalmon	0.271244	-0.16
MEviolet	0.273946	-0.16
MEivory	0.276031	-0.16
MEmagenta	0.278119	-0.15
MEtan	0.281086	0.15
MEmidnightblue	0.281278	-0.15
MEmaroon	0.291858	-0.15
MEdarkgrey	0.295528	-0.15
MEgrey60	0.302676	0.15
MEpaleturquoise	0.302985	-0.15
MEturquoise	0.304508	-0.15
MEsteelblue	0.306229	-0.15
MEskyblue3	0.309867	-0.15
MEcyan	0.312888	-0.14
MEskyblue	0.322986	-0.14
MEdarkmagenta	0.335635	-0.14
MEroyalblue	0.342442	-0.14
MEpink	0.359076	-0.13
MEgreenyellow	0.36261	-0.13
MEfloralwhite	0.369706	-0.13
MEbisque4	0.372442	-0.13
MEwhite	0.373716	-0.13
MEblue	0.384162	-0.12
MElightpink4	0.386386	-0.12
MElightyellow	0.723607	-0.051
MEdarkorange2	0.845259	-0.028

## Sheet: Table S6
Table S6. RPKM of dorsiventrality genes in lettuce accessions.
Accessions	LsKN1(LG7600774)	LsAS1(LG4386200)	LsSAW1(LG4402589)	LsSAW2（LG3309492）	LsYAB1(LG7632500)	LsREV1(LG2184881)	LsATHB15.2(LG4354364)	LsATHB15.3(LG5458521)	LsATHB15.4(LG5445159)	LsATHB15.5(LG1164856)	Group
C1	6.34	27.99	31.09	37.92	8.8	7.95	4.32	17.61	7.46	4.41	Crisphead
C10	5.38	28.1	30.24	29.61	6.67	12.09	8.29	18.88	11.18	4.65	Crisphead
C12	10.57	36.28	16.89	33.26	7.62	8.43	4.51	16.8	7.7	3.18	Crisphead
C14	5.92	30.81	14.31	26.27	5.73	4.2	2.89	7.39	3.62	1.38	Crisphead
C19	3.7	25.67	15.54	25.18	3.8	4.49	3.04	10.03	4.31	2.35	Crisphead
C21	6.61	37.66	32.16	25.4	6.92	8.62	4.87	14.02	11.44	4.19	Crisphead
C22	4.95	22.3	15.68	20.11	6.26	6.87	3.88	10.8	8.6	3.43	Crisphead
C23	4.66	34.33	24.43	33.6	4.14	9.53	4.64	13.81	11.13	2.02	Crisphead
C24	4.13	27.51	17.54	25.23	5.79	6.47	3.57	11.49	9.33	2.15	Crisphead
C25	5.19	25.95	12.69	23.3	4.18	3.81	3.17	8.4	5.66	1.53	Crisphead
C27	7.62	24.76	43.4	25.68	9.01	9.91	4.02	10.93	12.9	4.22	Crisphead
C31	2.73	25.87	18.03	22.84	5.73	4.38	3.34	9.26	7.48	1.93	Crisphead
C32	7.88	38.53	29.09	30.58	7.89	8.87	3.4	17.31	9.26	2.64	Crisphead
C34	2.92	31.33	15.68	19.37	7.26	5.13	3.09	10.62	6.6	1.52	Crisphead
C35	5.81	38.04	32.42	43.18	8.71	11.1	5.01	22.03	11.24	3.97	Crisphead
C4	5.88	38.92	27.57	20.32	4.69	6.86	4.3	11.13	11.12	3.38	Crisphead
C6	5.84	38.94	33.1	39.1	7.14	8.86	5.04	15.67	8.24	2.31	Crisphead
C8	4.7	23.97	15.09	25.28	7.23	6.25	4.55	12.28	8.07	2.65	Crisphead
C9	3.6	23.71	13.95	27.77	6.07	7.6	4.59	10.99	4.26	2.52	Crisphead
L12	5.81	29.54	22.8	39.42	15.71	9.8	5.97	15.87	6.06	4.39	Crisphead
X18	11.49	58.91	38.91	44.41	11.69	14.19	7.27	17.75	7.48	4.6	Crisphead
B1	0.14	46.31	23.62	72.93	5.67	8.59	3.05	11.86	4.44	1.59	Butterhead
B10	0.1	47.46	22.48	32.64	5.83	7.79	2.94	9.78	5.83	2.89	Butterhead
B11	0.08	22.27	13.01	18.36	2.4	4.35	2.26	6.42	4.32	0.9	Butterhead
B12	0	24.62	18.99	93.27	5.85	5.91	3.28	9.07	5.12	1.4	Butterhead
B13	0	43.05	23.05	34.86	5.14	7.73	4.27	11.36	5.18	1.32	Butterhead
B14	0.1	31.61	15.43	48.26	4.09	5.36	3.16	7.07	5.56	1.39	Butterhead
B15	0	27.49	25.76	43.39	8.38	7.12	4.84	13.7	6.98	2.45	Butterhead
B17	0.04	33.36	17.74	58.92	5.2	6.21	3.59	10.24	6.47	1.24	Butterhead
B2	0.11	46.16	30.08	79.19	6.74	8.51	4.5	16.45	6.11	2.75	Butterhead
B20	0.05	28.79	17.67	60.44	4.69	6.69	3.34	7.7	4.4	0.93	Butterhead
B21	1.26	33.39	16.48	73.67	4.47	5.17	2.44	7.04	3.05	0.92	Butterhead
B24	0	32.39	17.94	32.17	3.52	6.95	3.22	7.8	5.86	1.22	Butterhead
B25	0	37.37	24	31.07	2.98	9.6	3.14	7.08	3.75	1.46	Butterhead
B26	0	33.75	20.1	29.26	5.25	7.12	4.21	8.57	6.09	2.01	Butterhead
B27	0	32.62	13.12	45.89	4.37	5.34	2.19	7.17	4.87	1.55	Butterhead
B28	0.04	36.75	18.16	52.97	4.78	7.4	2.5	10.14	3.83	1.47	Butterhead
B29	0	28.71	14.22	67.47	5.23	4.24	2.79	11.74	6.12	1.68	Butterhead
B3	0.13	62.19	36.39	86.95	6.29	16.24	3.76	12	7.23	3.72	Butterhead
B30	0	22.83	16.54	70.43	5.85	8.05	3.71	8.5	4.68	1.54	Butterhead
B31	0	27.67	23.5	31.79	7.67	7.65	4.41	10.41	6.89	1.8	Butterhead
B32	0	80.03	41.42	72.68	8.91	12.69	4.21	20.74	9.77	4.57	Butterhead
B35	0.04	23.84	14.79	48.13	3.88	6.81	2.88	7.07	6.42	1.93	Butterhead
B36	0.13	45.65	25	62.21	6.94	6.44	4.2	14.34	6.16	1.98	Butterhead
B37	0.13	39.37	23.06	21.96	8.09	6.11	3.93	10.6	7.86	2.64	Butterhead
B4	0	25.06	8.85	35.02	3.29	3.13	2.31	7.24	3.76	0.93	Butterhead
B5	3.23	22.29	15.59	57.09	6.78	6.95	3.67	9	5.18	1.6	Butterhead
B6	0.09	27.29	12.17	40.73	4.09	3.83	2.32	7.12	3.4	0.76	Butterhead
B7	0.14	32.46	11.46	36.72	3.2	5.38	2.26	6.49	3.41	1.03	Butterhead
B8	0.05	26.97	15.68	81.08	6.05	6.23	3.38	10.96	6.81	1.85	Butterhead
B9	0	53.26	25.28	58.98	6.98	8.64	4.53	10.39	10.48	2.98	Butterhead
F1	0.35	29.78	22.08	27.84	11.78	8.69	4.44	14.77	4.22	3.54	WT
F16	0.49	21.89	15.83	29.14	5.48	5.95	4.33	9.97	6.14	1.64	WT
F17	0.12	23.69	19	25.06	5.5	6.97	5.14	10.25	3.22	2.8	WT
F19	1.5	24.05	18.32	28.35	5.32	7.54	3.92	11.87	4.09	2.13	WT
F2	0.49	15.77	25.96	34.37	7.46	8.38	4.3	14.45	7.22	2.88	WT
F23	1.04	21.37	19.55	32.77	7.84	7.22	4.53	14.92	4	2.3	WT
F25	2	21.43	16.96	25.49	6.12	5.36	4.26	10.23	5.22	1.55	WT
F3	1.13	26.04	21.49	31.06	8.06	6.69	5.38	12.62	4.61	2.54	WT
F4	0	18.85	18.71	29.93	8.8	8.77	3.87	15.1	6.19	2.03	WT
F5	11.58	21.23	16.53	25.94	8.05	5.39	4.1	10.05	6.42	2.48	WT
F14	3.63	23.37	23.62	33.01	5.15	9.18	4.43	12.42	5.22	2.57	DM
F20	0.45	36.56	18.86	27.86	7.02	5.97	3.8	9.13	2.06	2.58	DM
F26	0.55	31.15	24.27	28.94	26.84	12.79	8	18.06	5.67	5.43	DM
F28	0.82	24.28	17.4	30.85	9.55	8.21	4.33	14.46	5.64	1.81	DM
F29	0.9	28.53	19.86	24.8	7.65	9.19	5.93	11.65	4.52	2.79	DM
F30	2.25	22.02	14.18	26.9	4.9	6.41	4.39	9.98	3.83	2.11	DM
F31	1.73	30.88	28.47	37.31	7.33	9	5.42	14.05	4.26	3.07	DM
F32	8.12	28.04	30.89	40.36	10.55	10.45	4.82	19.55	4.25	3.94	DM
F33	0.77	19.47	12.34	26.27	6.74	5.09	3.48	9.35	4.25	1.44	DM
F34	11.5	19.19	20.62	29.64	6.37	7.86	4.1	10.05	4.19	2.45	DM
F36	6.09	29.46	23.96	34.6	9.71	7.13	3.75	14.09	2.62	2.35	DM
F37	0.72	38.06	19.14	28.33	10.12	7.86	4.13	14.18	4.92	2.48	DM
F38	0.93	28.38	23.05	26.17	15.87	9.68	6.07	19.07	4.04	3.57	DM
F39	7.14	24.82	15.22	22.68	4.37	5.63	3.89	9.62	3.62	1.82	DM
F40	0.36	20.73	16.64	25.73	8.61	7.18	4.31	14.29	3.96	1.88	DM
F6	0.81	15.61	11.58	25.8	6.26	6.5	3.72	12.16	6.17	2.33	DM
Note: WT refers to looseleaf type with LsKIPK LsATPase genotype. DM refers to compact type with Lskipk Lsatpase genotype.

## Sheet: Table S7
Table S7. Enriched GO process for navajowhite2 module
GO term	Ontology	Description	Number in input list	Number in BG/Ref	P-value	FDR	entries
GO:0071554	P	cell wall organization or biogenesis	248	956	1.3e-30	1.4e-26	LG8718749,LG4414614,LG5467046,LG1165878,LG4349120,LG8748748,LG8849209,LG5462999,LG1172628,LG4401718,LG9779199,LG5436153,LG1138730,LG6577127,LG4373074,LG2250927,LG193916,LG8690628,LG0107222,LG1139070,LG5485830,LG3271784,LG4364222,LG9826831,LG2219078,LG4382659,LG6568914,LG2211243,LG3328954,LG2190197,LG6599677,LG3322601,LG8700689,LG5427487,LG2190908,LG7637038,LG5495839,LG9810939,LG1142994,LG2194755,…
GO:0071555	P	cell wall organization	193	746	7.7e-24	4.1e-20	LG8718749,LG4414614,LG5467046,LG3271784,LG4349120,LG8748748,LG8849209,LG5462999,LG1172628,LG9779199,LG988269,LG1138730,LG6577127,LG4373074,LG2250927,LG8690628,LG0107222,LG9764049,LG5485830,LG4370227,LG9826831,LG4382659,LG6568914,LG2211243,LG2190197,LG6599677,LG8700689,LG2190908,LG9810939,LG2194755,LG8752289,LG2236913,LG6539677,LG7618260,LG5471081,LG4350034,LG1118326,LG5493793,LG2253164,LG4401313,…
GO:0045229	P	external encapsulating structure organization	197	786	6e-23	2.1e-19	LG4414614,LG5467046,LG3271784,LG4349120,LG8748748,LG8849209,LG5462999,LG1172628,LG9779199,LG988269,LG1138730,LG6577127,LG4373074,LG2250927,LG8690628,LG0107222,LG9764049,LG5485830,LG4370227,LG9826831,LG4382659,LG6568914,LG2211243,LG2190197,LG6599677,LG8700689,LG2190908,LG9810939,LG2194755,LG8752289,LG2236913,LG6539677,LG7618260,LG5471081,LG4350034,LG1118326,LG5493793,LG2253164,LG4401313,LG8763144,…
GO:0005976	P	polysaccharide metabolic process	153	612	5.7e-18	1.5e-14	LG4377984,LG4414614,LG4373074,LG3271784,LG2231566,LG1842714,LG6561819,LG5462999,LG1172628,LG4401718,LG9779199,LG988269,LG8736505,LG1138730,LG199339,LG2250927,LG193916,LG1139070,LG5485830,LG9830404,LG6557438,LG2219078,LG9815443,LG6599677,LG3275592,LG4382817,LG2190908,LG5495839,LG9810939,LG3290829,LG7618260,LG8745088,LG5471081,LG4350034,LG1118326,LG2224182,LG4401313,LG2196461,LG8763144,LG193465,LG9…
GO:0042546	P	cell wall biogenesis	91	303	5.4e-15	1.2e-11	LG4373074,LG1165878,LG4349120,LG8748748,LG1172628,LG1115975,LG9779199,LG5436153,LG1138730,LG199339,LG1139070,LG4364222,LG2211243,LG3328954,LG2190197,LG7637038,LG5495839,LG9810939,LG1142994,LG2194755,LG7618260,LG8763144,LG193465,LG5441929,LG5485830,LG3267446,LG9800412,LG1109270,LG6533203,LG988269,LG1151222,LG1119526,LG0105188,LG3283835,LG6553191,LG4400137,LG6586409,LG3268629,LG9840790,LG6554263,LG…
GO:0071669	P	plant-type cell wall organization or biogenesis	94	336	6.8e-14	1.2e-10	LG8849209,LG5467046,LG1165878,LG1172628,LG1115975,LG9779199,LG5436153,LG1138730,LG4373074,LG0107222,LG1139070,LG2211243,LG3328954,LG2190197,LG8700689,LG7637038,LG1142994,LG2194755,LG7618260,LG5471081,LG5493793,LG8762720,LG8763144,LG193465,LG5441929,LG7629865,LG3267446,LG3312933,LG9800412,LG1109270,LG6533203,LG1151222,LG8696619,LG1119526,LG0105188,LG3283835,LG9825682,LG6553191,LG1169162,LG4400137,…
GO:0009832	P	plant-type cell wall biogenesis	68	217	3e-12	4.6e-09	LG8763144,LG7604043,LG193465,LG4373074,LG1165878,LG8753929,LG5441929,LG4374430,LG7629865,LG3267446,LG1172628,LG9800412,LG1115975,LG1109270,LG9832919,LG5496525,LG2248128,LG9779199,LG5436153,LG1151222,LG1138730,LG9823435,LG1119526,LG2194755,LG2188285,LG6539233,LG6549567,LG8763513,LG4347060,LG4394306,LG6553191,LG0105188,LG4400137,LG3328954,LG2190197,LG6574177,LG6586409,LG2202525,LG6554263,LG6560234,…
GO:0000271	P	polysaccharide biosynthetic process	83	311	1.5e-11	2e-08	LG8763144,LG7604043,LG193465,LG5473717,LG9817585,LG3271784,LG3290829,LG5495839,LG7629865,LG3267446,LG5508458,LG9824922,LG1172628,LG9800412,LG2209670,LG9832919,LG2238500,LG3271606,LG7635362,LG9779199,LG988269,LG1138730,LG1104697,LG8724332,LG9823435,LG4382817,LG9796344,LG1119526,LG1139070,LG3283835,LG2211243,LG4377984,LG4843893,LG4395884,LG199339,LG5441929,LG2219078,LG6553191,LG9796276,LG4400137,LG…
GO:0005975	P	carbohydrate metabolic process	269	1592	2.5e-11	2.9e-08	LG7604777,LG4376515,LG4414614,LG8755272,LG3267014,LG3271784,LG2231566,LG190993,LG4349120,LG7602524,LG5462999,LG1172628,LG4401718,LG9813627,LG7650798,LG9779199,LG988269,LG8736505,LG1138730,LG6577127,LG9822476,LG2255089,LG2221043,LG1139070,LG5485830,LG9830404,LG4364222,LG6557438,LG2219078,LG7612015,LG9815443,LG6599677,LG4352651,LG2183587,LG3275592,LG2204799,LG4382817,LG9839413,LG3295316,LG6561819,L…
GO:0009834	P	plant-type secondary cell wall biogenesis	36	76	6.1e-11	6.5e-08	LG3256385,LG8763144,LG1165878,LG5441929,LG4374430,LG7629865,LG1172628,LG9800412,LG1115975,LG2209670,LG5496525,LG1119526,LG1139070,LG3283835,LG6539233,LG4347060,LG4394306,LG6553191,LG4400137,LG2190197,LG6574177,LG6586409,LG6554263,LG4400195,LG6576493,LG9777731,LG2188285,LG1142994,LG5507626,LG8701187,LG2183403,LG7615096,LG8701876,LG4411590,LG6533203,LG9780154
GO:0044264	P	cellular polysaccharide metabolic process	95	404	2e-10	1.9e-07	LG4373074,LG3271784,LG1172628,LG4401718,LG9779199,LG988269,LG1138730,LG199339,LG2250927,LG1139070,LG2219078,LG9815443,LG6599677,LG3275592,LG4382817,LG2190908,LG5495839,LG9810939,LG7618260,LG5471081,LG2224182,LG2196461,LG8763144,LG193465,LG8694317,LG5441929,LG7629865,LG3267446,LG9800412,LG2209670,LG6584475,LG6533203,LG7601475,LG7628323,LG1119526,LG0105188,LG3283835,LG9801327,LG6553191,LG4400137,LG…
GO:0007017	P	microtubule-based process	75	293	6.9e-10	6.2e-07	LG6534391,LG2177408,LG4389507,LG5501577,LG1171263,LG8689825,LG3323483,LG5430044,LG5442545,LG2211048,LG9798436,LG3277145,LG5524545,LG8711738,LG5436400,LG1151222,LG1138730,LG5521942,LG9812029,LG1167335,LG8686319,LG7642701,LG4380305,LG3270505,LG2211243,LG2214523,LG4413904,LG5507626,LG7628995,LG6558237,LG9783452,LG4386291,LG5460441,LG4378128,LG6584353,LG6560234,LG4418816,LG1140710,LG9772080,LG8719010…
GO:0016051	P	carbohydrate biosynthetic process	94	427	4.3e-09	3.6e-06	LG4377984,LG8755272,LG3271784,LG8700530,LG3290829,LG9779199,LG988269,LG1138730,LG199339,LG4373074,LG2250927,LG1139070,LG2219078,LG9815443,LG3275592,LG4382817,LG7637038,LG5495839,LG1172628,LG7618260,LG5478448,LG2224182,LG4401313,LG8763144,LG2223731,LG193465,LG9817585,LG5441929,LG6568007,LG7629865,LG3267446,LG9800412,LG2209670,LG6533203,LG1147439,LG8724332,LG9796344,LG1119526,LG0105188,LG3283835,LG…
GO:0010393	P	galacturonan metabolic process	55	192	5e-09	3.9e-06	LG4414614,LG2213423,LG9817585,LG2231566,LG5480769,LG8699203,LG6561819,LG5462999,LG3290829,LG9792958,LG3267446,LG9832919,LG8691893,LG988269,LG8736505,LG1104697,LG4843893,LG9823435,LG9796344,LG4395884,LG0105188,LG6543421,LG2248965,LG7670492,LG6557438,LG8752289,LG2255089,LG4414620,LG5485830,LG5509750,LG8694128,LG4406605,LG6577157,LG1148591,LG1148602,LG1842714,LG4366081,LG2185614,LG5845206,LG3317900,…
GO:0045488	P	pectin metabolic process	54	187	5.5e-09	3.9e-06	LG8763144,LG4414614,LG2213423,LG9817585,LG2231566,LG5480769,LG8699203,LG6561819,LG5462999,LG3290829,LG9792958,LG3267446,LG9832919,LG8691893,LG988269,LG8736505,LG1104697,LG4843893,LG9823435,LG9796344,LG4395884,LG0105188,LG6543421,LG2248965,LG7670492,LG6557438,LG8752289,LG2255089,LG4414620,LG5485830,LG5509750,LG8694128,LG4406605,LG6577157,LG1148591,LG1148602,LG1842714,LG4366081,LG5845206,LG3317900,…
GO:0033692	P	cellular polysaccharide biosynthetic process	68	270	7.4e-09	4.9e-06	LG7628323,LG8763144,LG7604043,LG193465,LG5473717,LG3271784,LG5441929,LG5495839,LG7629865,LG3267446,LG5508458,LG9824922,LG1172628,LG9800412,LG2209670,LG9832919,LG2238500,LG3271606,LG7635362,LG9779199,LG988269,LG1138730,LG8724332,LG9823435,LG4382817,LG1119526,LG1139070,LG3283835,LG4377984,LG199339,LG2219078,LG6553191,LG9796276,LG4400137,LG2250927,LG2209425,LG4380496,LG3275592,LG5485830,LG9840790,LG…
GO:0034637	P	cellular carbohydrate biosynthetic process	72	313	6.3e-08	4e-05	LG8763144,LG7604043,LG193465,LG5473717,LG3271784,LG5441929,LG5495839,LG7629865,LG3267446,LG5508458,LG9824922,LG1172628,LG9800412,LG2209670,LG9832919,LG2238500,LG3271606,LG7635362,LG9779199,LG8755272,LG1147439,LG8724332,LG9823435,LG4382817,LG1119526,LG1139070,LG3283835,LG4377984,LG6554390,LG199339,LG988269,LG2219078,LG6553191,LG9796276,LG4400137,LG2250927,LG2209425,LG4380496,LG3275592,LG5485830,LG…
GO:0000272	P	polysaccharide catabolic process	57	232	2.3e-07	0.00014	LG4345471,LG4414614,LG7670492,LG4417241,LG9836281,LG5480769,LG1842714,LG6561819,LG5462999,LG9792958,LG8694317,LG6584475,LG2209177,LG4351951,LG4385890,LG4842502,LG8736505,LG2185614,LG2248965,LG7601475,LG7637493,LG193916,LG9801327,LG6543421,LG9830404,LG2231566,LG6557438,LG3322770,LG4350034,LG6599677,LG4414620,LG4397356,LG3311098,LG5509750,LG6577157,LG1148591,LG2190908,LG1148602,LG7607722,LG6581063,…
GO:0044036	P	cell wall macromolecule metabolic process	54	215	2.7e-07	0.00015	LG4345471,LG8763144,LG4373197,LG4373074,LG4417241,LG9836281,LG5441929,LG1160804,LG2209425,LG5485830,LG3267446,LG1172628,LG9800412,LG4401718,LG2209670,LG9832919,LG2238500,LG4351951,LG9779199,LG6537135,LG988269,LG199339,LG9796276,LG193916,LG1119526,LG1139070,LG3283835,LG4364222,LG8694651,LG6553191,LG9823435,LG8746005,LG3268629,LG9840790,LG6528738,LG5495839,LG4370227,LG3319874,LG7615096,LG0105188,LG…
GO:0045491	P	xylan metabolic process	28	75	4.2e-07	0.00023	LG4345471,LG4417241,LG9836281,LG5441929,LG5485830,LG1172628,LG9800412,LG2209670,LG6533203,LG988269,LG199339,LG9796276,LG193916,LG1119526,LG1139070,LG3283835,LG6553191,LG8746005,LG9840790,LG5495839,LG7615096,LG9829281,LG8694651,LG2201101,LG9834931,LG8701876,LG1118326,LG4411590
GO:0010087	P	phloem or xylem histogenesis	31	92	6.5e-07	0.00033	LG4361293,LG5507208,LG2242698,LG8722826,LG5486475,LG5519736,LG3256385,LG9794984,LG2228580,LG9794657,LG8735357,LG9813550,LG2190197,LG5504837,LG6586409,LG6554263,LG6576493,LG3329351,LG8680287,LG5495455,LG5507626,LG2183403,LG2236913,LG9794641,LG6574565,LG6598289,LG1118326,LG9780154,LG5440593,LG4372854,LG2228600
GO:0044038	P	cell wall macromolecule biosynthetic process	32	99	9.1e-07	0.00041	LG4373074,LG5441929,LG5485830,LG3267446,LG1172628,LG9800412,LG2209670,LG9832919,LG6533203,LG9779199,LG6537135,LG988269,LG199339,LG9796276,LG9840790,LG1119526,LG1139070,LG3283835,LG4364222,LG6553191,LG9823435,LG2202525,LG5495839,LG7615096,LG0105188,LG9829281,LG2201101,LG9834931,LG7618260,LG8692182,LG8746005,LG4411590
GO:0045492	P	xylan biosynthetic process	21	46	9.1e-07	0.00041	LG2201101,LG6533203,LG1139070,LG3283835,LG9840790,LG1119526,LG5441929,LG5495839,LG5485830,LG7615096,LG1172628,LG9800412,LG2209670,LG9834931,LG8746005,LG4411590,LG988269,LG6553191,LG9829281,LG199339,LG9796276
GO:0070589	P	cellular component macromolecule biosynthetic process	32	99	9.1e-07	0.00041	LG4373074,LG5441929,LG5485830,LG3267446,LG1172628,LG9800412,LG2209670,LG9832919,LG6533203,LG9779199,LG6537135,LG988269,LG199339,LG9796276,LG9840790,LG1119526,LG1139070,LG3283835,LG4364222,LG6553191,LG9823435,LG2202525,LG5495839,LG7615096,LG0105188,LG9829281,LG2201101,LG9834931,LG7618260,LG8692182,LG8746005,LG4411590
GO:0051273	P	beta-glucan metabolic process	42	158	1.6e-06	0.00069	LG4377984,LG8763144,LG193465,LG5473717,LG8694317,LG3271784,LG3275592,LG7629865,LG5508458,LG6584475,LG2238500,LG3271606,LG7635362,LG9779199,LG4373074,LG1138730,LG8724745,LG5485830,LG2219078,LG9801327,LG9815443,LG4400137,LG5453514,LG6599677,LG4397356,LG3311098,LG3322770,LG6560234,LG2190908,LG9777731,LG2211243,LG6571044,LG6568215,LG3271960,LG4385890,LG8691893,LG5471081,LG7602956,LG9831801,LG4401373,…
GO:0070592	P	cell wall polysaccharide biosynthetic process	30	94	2.4e-06	0.001	LG4373074,LG5441929,LG5485830,LG3267446,LG1172628,LG9800412,LG2209670,LG9832919,LG6533203,LG9779199,LG988269,LG199339,LG9796276,LG9840790,LG1119526,LG1139070,LG3283835,LG6553191,LG9823435,LG2202525,LG5495839,LG7615096,LG0105188,LG9829281,LG2201101,LG9834931,LG7618260,LG8692182,LG8746005,LG4411590
GO:0010383	P	cell wall polysaccharide metabolic process	46	186	2.8e-06	0.0011	LG4345471,LG4373197,LG4373074,LG4417241,LG9836281,LG5441929,LG1160804,LG2209425,LG5485830,LG3267446,LG1172628,LG9800412,LG2209670,LG9832919,LG6533203,LG9779199,LG988269,LG199339,LG9796276,LG193916,LG1119526,LG1139070,LG3283835,LG4370227,LG6553191,LG9823435,LG8746005,LG3268629,LG9840790,LG6528738,LG5495839,LG9810939,LG7615096,LG0105188,LG9829281,LG8694651,LG2201101,LG9834931,LG2202525,LG3319874,LG…
GO:0051301	P	cell division	103	567	2.8e-06	0.0011	LG5467046,LG1159619,LG5436400,LG5436153,LG1138730,LG8686319,LG2177133,LG0101802,LG9835000,LG4365854,LG3328954,LG6539567,LG9772080,LG8675464,LG8700689,LG4370272,LG7637038,LG6567200,LG5448338,LG2236913,LG5509154,LG1153330,LG7617839,LG3291854,LG7643974,LG3258203,LG6545072,LG8680287,LG2191291,LG5492386,LG8763144,LG193465,LG5431982,LG4333754,LG5518261,LG3277305,LG2244884,LG3277145,LG6574905,LG3269416,…
GO:0030243	P	cellulose metabolic process	35	123	3.3e-06	0.0012	LG4377984,LG8763144,LG193465,LG5473717,LG3275592,LG7629865,LG6584475,LG2238500,LG8694317,LG9779199,LG4373074,LG1138730,LG5485830,LG9801327,LG9815443,LG4400137,LG5453514,LG6599677,LG4397356,LG3311098,LG3322770,LG6560234,LG2190908,LG6581063,LG2211243,LG6571044,LG6568215,LG4385890,LG8691893,LG5471081,LG9777731,LG7602956,LG9831801,LG4401373,LG4842502
GO:0010410	P	hemicellulose metabolic process	36	134	7.1e-06	0.0025	LG4345471,LG4373197,LG4417241,LG9836281,LG5441929,LG2209425,LG5485830,LG1172628,LG9800412,LG2209670,LG6533203,LG988269,LG199339,LG9796276,LG193916,LG1119526,LG1139070,LG3283835,LG4370227,LG6553191,LG8746005,LG3268629,LG9840790,LG6528738,LG5495839,LG9810939,LG7615096,LG9829281,LG8694651,LG2201101,LG9834931,LG3319874,LG1160804,LG8701876,LG1118326,LG4411590
GO:0006073	P	cellular glucan metabolic process	64	311	8.1e-06	0.0026	LG4377984,LG8763144,LG4373197,LG193465,LG5473717,LG4417241,LG3271784,LG3275592,LG2209425,LG7629865,LG5508458,LG9824922,LG8694317,LG6584475,LG2238500,LG3271606,LG7635362,LG9779199,LG4373074,LG1138730,LG8724332,LG7601475,LG4842502,LG8694651,LG1139070,LG5485830,LG4370227,LG7628323,LG9801327,LG9815443,LG4400137,LG5453514,LG6599677,LG4380496,LG4397356,LG3268629,LG3311098,LG4382817,LG6528738,LG3322770,…
GO:0009664	P	plant-type cell wall organization	46	195	8.1e-06	0.0026	LG8763144,LG8849209,LG5467046,LG9829580,LG9767778,LG5485830,LG3267446,LG3312933,LG5442545,LG3266283,LG4397612,LG1109270,LG9832919,LG9779199,LG4373074,LG1151222,LG9823435,LG8696619,LG0107222,LG0105188,LG8750053,LG2213423,LG6549567,LG9825682,LG1169162,LG4374430,LG2211243,LG8680506,LG8700689,LG5493793,LG2212177,LG2216844,LG2194755,LG2250797,LG4366956,LG7618260,LG0107214,LG9822833,LG8692182,LG8691893…
GO:0044042	P	glucan metabolic process	64	311	8.1e-06	0.0026	LG4377984,LG8763144,LG4373197,LG193465,LG5473717,LG4417241,LG3271784,LG3275592,LG2209425,LG7629865,LG5508458,LG9824922,LG8694317,LG6584475,LG2238500,LG3271606,LG7635362,LG9779199,LG4373074,LG1138730,LG8724332,LG7601475,LG4842502,LG8694651,LG1139070,LG5485830,LG4370227,LG7628323,LG9801327,LG9815443,LG4400137,LG5453514,LG6599677,LG4380496,LG4397356,LG3268629,LG3311098,LG4382817,LG6528738,LG3322770,…
GO:0044262	P	cellular carbohydrate metabolic process	106	608	9.8e-06	0.0031	LG4377984,LG8755272,LG3271784,LG8700530,LG1172628,LG4401718,LG9813627,LG9779199,LG988269,LG1138730,LG199339,LG4373074,LG2250927,LG1139070,LG5485830,LG2219078,LG9815443,LG6599677,LG3275592,LG4382817,LG2190908,LG7637038,LG5495839,LG9810939,LG2250931,LG7618260,LG5471081,LG2224182,LG2196461,LG8763144,LG193465,LG8694317,LG5441929,LG7629865,LG3267446,LG9800412,LG2209670,LG6579303,LG6533203,LG1147439,LG…
GO:0009888	P	tissue development	132	807	1.4e-05	0.0043	LG9794782,LG9812758,LG8680694,LG9813627,LG5467046,LG5486475,LG2176207,LG8733797,LG785242,LG9770482,LG2176284,LG2190197,LG7669126,LG7629425,LG8700689,LG8716436,LG2197461,LG7667975,LG8722703,LG5495455,LG9778113,LG2236913,LG5463648,LG1131661,LG7617839,LG5448334,LG5471081,LG7643974,LG8738461,LG5510173,LG8680287,LG8762720,LG4361293,LG0110546,LG4333754,LG1154814,LG4378138,LG2181984,LG5444979,LG8696619,…
GO:0045490	P	pectin catabolic process	28	95	1.8e-05	0.0053	LG4414614,LG2231566,LG5480769,LG1842714,LG6561819,LG5462999,LG2185614,LG2209177,LG8736505,LG2248965,LG6543421,LG7670492,LG6557438,LG4414620,LG5509750,LG6577157,LG1148591,LG1148602,LG5845206,LG8699203,LG8696227,LG9792958,LG1136033,LG5476024,LG8731497,LG1121342,LG4350034,LG4355525
GO:0016043	P	cellular component organization	535	4127	2e-05	0.0057	LG7620607,LG9779199,LG4373074,LG1138730,LG6577127,LG8734859,LG9841460,LG4382659,LG8735332,LG4361157,LG6599677,LG8704276,LG4370272,LG7639165,LG9810939,LG4400137,LG5487319,LG3331093,LG2194755,LG5458669,LG5448338,LG2236913,LG1131661,LG9770456,LG5471081,LG3258203,LG5492386,LG8763144,LG9817585,LG5431982,LG6558029,LG5516296,LG3277145,LG8763397,LG5467522,LG3283835,LG8684519,LG4410407,LG9801327,LG3261892…
GO:0045489	P	pectin biosynthetic process	23	69	2e-05	0.0057	LG5485830,LG3267446,LG3290829,LG9832919,LG988269,LG1104697,LG9823435,LG9796344,LG4395884,LG0105188,LG4843893,LG2255089,LG8694128,LG4406605,LG4366081,LG3317900,LG7618260,LG8752289,LG8692182,LG8691893,LG2202525,LG4401313
GO:0000910	P	cytokinesis	37	148	2.1e-05	0.0057	LG8763144,LG193465,LG3320743,LG5518261,LG8675464,LG2248128,LG5436400,LG5436153,LG1138730,LG8686319,LG7639046,LG8763513,LG7628995,LG4400137,LG3328954,LG9772080,LG9828430,LG8726807,LG4370272,LG6560234,LG5453514,LG4395917,LG7627818,LG1157115,LG3270505,LG2211243,LG6571044,LG4395894,LG5448338,LG2236913,LG1153330,LG7617839,LG5508247,LG4401373,LG5456375,LG5485112,LG2191291
GO:0042545	P	cell wall modification	38	158	3.3e-05	0.0088	LG4414614,LG9829580,LG7651232,LG8744619,LG5480769,LG3286417,LG8696227,LG8849209,LG5462999,LG2185614,LG8724745,LG2248965,LG8696619,LG6543421,LG7670492,LG2209177,LG8709217,LG7655628,LG3308107,LG190008,LG4414620,LG5485830,LG5509750,LG1148591,LG8680506,LG1148602,LG5845206,LG1129728,LG4348334,LG4385890,LG1136033,LG5476024,LG8731497,LG8691893,LG4350034,LG4355525,LG5505590,LG8762720
GO:0010065	P	primary meristem tissue development	11	17	3.5e-05	0.0088	LG9778113,LG9794782,LG5463648,LG4333754,LG8689578,LG2242698,LG4408256,LG9813627,LG2233487,LG5510173,LG8680287
GO:0010088	P	phloem development	11	17	3.5e-05	0.0088	LG5519736,LG5507208,LG9794641,LG2228580,LG8722826,LG9794657,LG8735357,LG9813550,LG5440593,LG4372854,LG2228600
GO:2000652	P	regulation of secondary cell wall biogenesis	11	18	5.1e-05	0.013	LG6586409,LG3256385,LG2188285,LG2183403,LG6554263,LG4400195,LG4347060,LG1115975,LG6576493,LG2190197,LG9780154
GO:0007010	P	cytoskeleton organization	63	329	6.2e-05	0.015	LG7609797,LG8675765,LG3270505,LG1109270,LG8753929,LG9780914,LG8689825,LG5430044,LG5442545,LG8707859,LG9798436,LG3277145,LG7617839,LG5436400,LG1138730,LG7623789,LG9812029,LG8686319,LG7642701,LG7620607,LG8734859,LG2214523,LG5521942,LG5525785,LG9779264,LG7628995,LG3277533,LG3328954,LG6584353,LG1116173,LG9772080,LG3271411,LG5491670,LG2221197,LG5463737,LG4395917,LG8736519,LG9800012,LG1157115,LG7662090…
GO:0071840	P	cellular component organization or biogenesis	571	4516	0.00011	0.027	LG1119133,LG7620607,LG9779199,LG4373074,LG1138730,LG6577127,LG8734859,LG9841460,LG4382659,LG8735332,LG4361157,LG6599677,LG8704276,LG4370272,LG7639165,LG9810939,LG4400137,LG5487319,LG3331093,LG2194755,LG5458669,LG5448338,LG2236913,LG1115975,LG1131661,LG9770456,LG5471081,LG3258203,LG5492386,LG8763144,LG9817585,LG5431982,LG5441929,LG6558029,LG5516296,LG3277145,LG8763397,LG1119526,LG5467522,LG3283835…
GO:0030245	P	cellulose catabolic process	13	29	0.00012	0.029	LG4397356,LG3311098,LG6584475,LG4385890,LG3322770,LG2190908,LG9801327,LG7602956,LG9831801,LG6581063,LG8694317,LG6599677,LG4842502
GO:0000226	P	microtubule cytoskeleton organization	36	158	0.00013	0.031	LG7662090,LG8689825,LG5430044,LG5442545,LG9798436,LG3277145,LG5436400,LG1138730,LG5521942,LG9812029,LG8686319,LG7642701,LG2214523,LG7628995,LG3277533,LG3328954,LG6584353,LG6560234,LG9772080,LG2221197,LG4395917,LG8736519,LG9800012,LG3270505,LG2211243,LG6567200,LG5507626,LG4395894,LG4365121,LG7617839,LG5508247,LG2177408,LG4401373,LG6538430,LG5456375,LG5485112
GO:0010089	P	xylem development	15	39	0.00015	0.031	LG6586409,LG3256385,LG2183403,LG5507626,LG6554263,LG2242698,LG6574565,LG6598289,LG6576493,LG1118326,LG8680287,LG2190197,LG5504837,LG5495455,LG9780154
GO:0048759	P	xylem vessel member cell differentiation	8	10	0.00015	0.031	LG3256385,LG2183403,LG6554263,LG6576493,LG1118326,LG2190197,LG5495455,LG9780154
GO:1901348	P	positive regulation of secondary cell wall biogenesis	8	10	0.00015	0.031	LG3256385,LG2183403,LG6554263,LG4400195,LG1115975,LG6576493,LG2190197,LG9780154
GO:1903340	P	positive regulation of cell wall organization or biogenesis	8	10	0.00015	0.031	LG3256385,LG2183403,LG6554263,LG4400195,LG1115975,LG6576493,LG2190197,LG9780154
GO:1905177	P	tracheary element differentiation	8	10	0.00015	0.031	LG3256385,LG2183403,LG6554263,LG6576493,LG1118326,LG2190197,LG5495455,LG9780154
GO:0048869	P	cellular developmental process	203	1428	0.0002	0.04	LG8748619,LG9794782,LG3271784,LG7635328,LG8680694,LG9813627,LG8674736,LG4373074,LG5471081,LG8726838,LG9829580,LG4394035,LG2204774,LG8734859,LG2214523,LG4362001,LG785242,LG4382261,LG6568215,LG5464959,LG6560358,LG2186709,LG9841460,LG4362675,LG8735332,LG2211243,LG785903,LG4332899,LG7669126,LG4354568,LG3271411,LG2197461,LG7667975,LG1148875,LG8722703,LG4352538,LG2183003,LG5495455,LG9778113,LG8703540,L…
GO:0007018	P	microtubule-based movement	27	107	0.00022	0.045	LG5501577,LG1171263,LG3323483,LG5524545,LG8711738,LG2211048,LG1151222,LG1167335,LG7642701,LG2177408,LG4413904,LG8733861,LG8719010,LG3290157,LG7603090,LG9803656,LG5507626,LG2210958,LG2183369,LG8705945,LG5427487,LG7604960,LG6534476,LG4380305,LG6846559,LG6538430,LG988283
GO:0000281	P	mitotic cytokinesis	31	132	0.00024	0.047	LG8763144,LG193465,LG3320743,LG5518261,LG8675464,LG2248128,LG5436400,LG5436153,LG1138730,LG8686319,LG7639046,LG8763513,LG4400137,LG3328954,LG9828430,LG8726807,LG4370272,LG6560234,LG5453514,LG7627818,LG1157115,LG3270505,LG2211243,LG6571044,LG5448338,LG2236913,LG1153330,LG7617839,LG5508247,LG4401373,LG2191291
GO:0030154	P	cell differentiation	149	1002	0.00025	0.048	LG8748619,LG9794782,LG7635328,LG8680694,LG9813627,LG8674736,LG5471081,LG8726838,LG9829580,LG4394035,LG2204774,LG8734859,LG785242,LG4382261,LG6568215,LG5464959,LG2186709,LG9841460,LG8735332,LG2190197,LG4332899,LG7669126,LG4354568,LG7667975,LG8722703,LG4352538,LG5495455,LG9778113,LG8703540,LG2215675,LG2236913,LG5463648,LG1131661,LG7617839,LG7610552,LG9841570,LG7643974,LG5510173,LG8762720,LG9814325,…
GO:0061640	P	cytoskeleton-dependent cytokinesis	31	133	0.00027	0.051	LG8763144,LG193465,LG3320743,LG5518261,LG8675464,LG2248128,LG5436400,LG5436153,LG1138730,LG8686319,LG7639046,LG8763513,LG4400137,LG3328954,LG9828430,LG8726807,LG4370272,LG6560234,LG5453514,LG7627818,LG1157115,LG3270505,LG2211243,LG6571044,LG5448338,LG2236913,LG1153330,LG7617839,LG5508247,LG4401373,LG2191291
GO:0031122	P	cytoplasmic microtubule organization	19	63	0.0003	0.055	LG9772080,LG3277533,LG2211243,LG2177408,LG5521942,LG6560234,LG7617839,LG5430044,LG5442545,LG8736519,LG9800012,LG5436400,LG5508247,LG4401373,LG7628995,LG1138730,LG6584353,LG9812029,LG5485112
GO:0009250	P	glucan biosynthetic process	39	186	0.00032	0.058	LG4377984,LG8763144,LG193465,LG5473717,LG3271784,LG2209425,LG7629865,LG5508458,LG9824922,LG2238500,LG3271606,LG7635362,LG9779199,LG4373074,LG1138730,LG7628323,LG2219078,LG8724745,LG8724332,LG9815443,LG4400137,LG4380496,LG3275592,LG5485830,LG4382817,LG6560234,LG5453514,LG9777731,LG3307315,LG2211243,LG6571044,LG6568215,LG3271960,LG8714939,LG9813285,LG8691893,LG2224182,LG4401373,LG5492247
GO:0051275	P	beta-glucan catabolic process	13	33	0.00034	0.061	LG4397356,LG3311098,LG6584475,LG4385890,LG3322770,LG2190908,LG9801327,LG7602956,LG9831801,LG6581063,LG8694317,LG6599677,LG4842502
GO:1903338	P	regulation of cell wall organization or biogenesis	16	48	0.00035	0.062	LG6586409,LG5427487,LG2213423,LG2188285,LG2183403,LG5507626,LG6554263,LG4413904,LG3256385,LG4400195,LG4347060,LG1115975,LG6576493,LG9779199,LG2190197,LG9780154
GO:0031497	P	chromatin assembly	24	94	0.00042	0.073	LG8675641,LG7635587,LG1147002,LG9841520,LG5475525,LG2176207,LG8735051,LG191883,LG9841460,LG3329061,LG194517,LG7642616,LG8745119,LG0105162,LG5525129,LG5504990,LG8703540,LG8745082,LG8689034,LG3285104,LG3291854,LG9841570,LG5448486,LG9814369
GO:0010051	P	xylem and phloem pattern formation	23	90	0.00055	0.092	LG4361293,LG8753929,LG5486148,LG1128634,LG8722826,LG2209670,LG5486475,LG5519736,LG8678816,LG8735357,LG3325608,LG9813550,LG2176284,LG2191934,LG2174588,LG8761499,LG984103,LG4339202,LG1140406,LG0873977,LG9813627,LG2190799,LG6598289
GO:0044723	P	single-organism carbohydrate metabolic process	143	975	0.00055	0.092	LG4377984,LG4376515,LG8755272,LG3271784,LG4349120,LG7602524,LG1172628,LG9813627,LG9779199,LG988269,LG1138730,LG199339,LG9822476,LG2250927,LG2221043,LG1139070,LG8733797,LG4364222,LG2175874,LG2219078,LG9815443,LG2183587,LG3275592,LG2204799,LG4382817,LG7637038,LG5495839,LG9839413,LG3290829,LG2250931,LG7618260,LG5478448,LG5471081,LG2224182,LG8738016,LG2250078,LG4401313,LG6587709,LG8763144,LG2223731,L…
GO:1903047	P	mitotic cell cycle process	70	417	0.00074	0.12	LG8763144,LG193465,LG6567200,LG3320743,LG785126,LG1843222,LG8689825,LG8675464,LG5430044,LG8759844,LG9798436,LG3277145,LG2248128,LG5436400,LG5436153,LG2191291,LG1138730,LG5521942,LG8686319,LG6566326,LG2215883,LG2211243,LG3312318,LG6554907,LG7639046,LG0101802,LG8763513,LG7628995,LG4370272,LG4400137,LG3328954,LG1150114,LG6539567,LG1157115,LG9772080,LG9828430,LG9816801,LG8726807,LG4335137,LG2221197,L…
GO:0090558	P	plant epidermis development	57	323	0.0008	0.13	LG785242,LG8729742,LG5467046,LG6558029,LG3263602,LG9784586,LG2197461,LG8680694,LG8707859,LG3843772,LG2238500,LG7623403,LG2181984,LG5444979,LG8696619,LG9772282,LG9780535,LG2213423,LG2191946,LG5503053,LG3289249,LG6568215,LG5463630,LG6583864,LG7669126,LG2205266,LG6593285,LG6567161,LG9815723,LG8700689,LG9826573,LG1108618,LG0105162,LG8716436,LG5449889,LG1131661,LG5424891,LG7662090,LG9771551,LG9794020,…
GO:0016052	P	carbohydrate catabolic process	67	397	0.00084	0.13	LG4345471,LG4376515,LG2223731,LG4417241,LG2231566,LG5480769,LG1842714,LG6561819,LG4414614,LG5462999,LG9792958,LG8694317,LG2204799,LG9836281,LG2175874,LG4351951,LG4385890,LG4842502,LG8736505,LG2185614,LG2248965,LG7601475,LG7637493,LG193916,LG2200519,LG9795329,LG6584475,LG6543421,LG9830404,LG7670492,LG6557438,LG3322770,LG4350034,LG6599677,LG4414620,LG4397356,LG3311098,LG5509750,LG6577157,LG1148591,…
GO:0006323	P	DNA packaging	26	112	0.00085	0.13	LG8675641,LG7635587,LG1147002,LG9841520,LG5475525,LG2176207,LG4396041,LG8735051,LG191883,LG9841460,LG3329061,LG194517,LG7642616,LG8745119,LG0105162,LG5525129,LG5504990,LG8703540,LG8745082,LG8689034,LG3285104,LG3291854,LG9841570,LG5448486,LG9814369,LG3327225
GO:0051274	P	beta-glucan biosynthetic process	28	126	0.00098	0.15	LG4377984,LG8763144,LG193465,LG5473717,LG3271784,LG7629865,LG5508458,LG2238500,LG3271606,LG7635362,LG9779199,LG4373074,LG8724745,LG1138730,LG2219078,LG9815443,LG4400137,LG3275592,LG5485830,LG6560234,LG5453514,LG9777731,LG2211243,LG6571044,LG6568215,LG3271960,LG8691893,LG4401373
GO:0010315	P	auxin efflux	8	15	0.0011	0.16	LG3296099,LG9813071,LG1103703,LG4394306,LG8706464,LG5496525,LG8740470,LG5521872
GO:0006334	P	nucleosome assembly	19	72	0.0012	0.18	LG5504990,LG2176207,LG8675641,LG8689034,LG8745082,LG0105162,LG5475525,LG8735051,LG3285104,LG7635587,LG1147002,LG191883,LG5525129,LG5448486,LG194517,LG8703540,LG3329061,LG7642616,LG8745119
GO:0000278	P	mitotic cell cycle	73	450	0.0013	0.19	LG8763144,LG193465,LG6567200,LG3320743,LG785126,LG1843222,LG8700530,LG8689825,LG8675464,LG5430044,LG8759844,LG9798436,LG3277145,LG2248128,LG5436400,LG5436153,LG2191291,LG1138730,LG5521942,LG8686319,LG6566326,LG2215883,LG2211243,LG3312318,LG3318968,LG6554907,LG7639046,LG0101802,LG8763513,LG7628995,LG4370272,LG4400137,LG3328954,LG1150114,LG6539567,LG1157115,LG9772080,LG9828430,LG9816801,LG8726807,L…
GO:0010374	P	stomatal complex development	17	61	0.0013	0.19	LG9815723,LG9780535,LG2213423,LG8700689,LG8716436,LG0110546,LG7617839,LG9821214,LG5471081,LG5463630,LG6593285,LG7623403,LG9771551,LG2181984,LG5508247,LG9770482,LG5467046
GO:0043478	P	pigment accumulation in response to UV light	8	16	0.0015	0.2	LG3296099,LG4354120,LG1103703,LG2231884,LG8706464,LG8740470,LG5521872,LG8762720
GO:0043479	P	pigment accumulation in tissues in response to UV light	8	16	0.0015	0.2	LG3296099,LG4354120,LG1103703,LG2231884,LG8706464,LG8740470,LG5521872,LG8762720
GO:0043480	P	pigment accumulation in tissues	8	16	0.0015	0.2	LG3296099,LG4354120,LG1103703,LG2231884,LG8706464,LG8740470,LG5521872,LG8762720
GO:0043481	P	anthocyanin accumulation in tissues in response to UV light	8	16	0.0015	0.2	LG3296099,LG4354120,LG1103703,LG2231884,LG8706464,LG8740470,LG5521872,LG8762720
GO:0010067	P	procambium histogenesis	7	12	0.0015	0.21	LG5463648,LG4333754,LG8689578,LG2242698,LG9813627,LG2233487,LG8680287
GO:0048437	P	floral organ development	48	269	0.0016	0.22	LG3296099,LG3311975,LG4373197,LG8748619,LG4354120,LG2208323,LG5444578,LG4362467,LG8706464,LG6560358,LG4378138,LG2204751,LG8762593,LG4394035,LG4336574,LG1153135,LG5521872,LG4386370,LG6532610,LG9780535,LG5502162,LG8740470,LG2211243,LG8712834,LG4362675,LG5426196,LG3315872,LG9770403,LG4382164,LG9788588,LG7667975,LG2231884,LG8757675,LG3321835,LG7662090,LG8722703,LG7632500,LG1129728,LG4420018,LG1102677…
GO:0006928	P	movement of cell or subcellular component	38	202	0.0021	0.28	LG9814325,LG5501577,LG9769232,LG1171263,LG3323483,LG7620607,LG5524545,LG8711738,LG2211048,LG1151222,LG1167335,LG7642701,LG8734859,LG2177408,LG4413904,LG9807793,LG9811132,LG8733861,LG785903,LG7637674,LG8719010,LG3290157,LG7603090,LG9803656,LG5507626,LG1157115,LG2183369,LG8705945,LG4398989,LG5427487,LG1145001,LG7604960,LG6534476,LG4380305,LG6846559,LG6538430,LG988283,LG2210958
GO:0006333	P	chromatin assembly or disassembly	24	108	0.0022	0.29	LG8675641,LG7635587,LG1147002,LG9841520,LG5475525,LG2176207,LG8735051,LG191883,LG9841460,LG3329061,LG194517,LG7642616,LG8745119,LG0105162,LG5525129,LG5504990,LG8703540,LG8745082,LG8689034,LG3285104,LG3291854,LG9841570,LG5448486,LG9814369
GO:0044089	P	positive regulation of cellular component biogenesis	22	96	0.0023	0.31	LG3256385,LG7609797,LG4394087,LG1116173,LG8689825,LG8707859,LG1115975,LG5521942,LG2214523,LG5525785,LG9807793,LG2190197,LG9828430,LG6554263,LG4400195,LG9816238,LG6576493,LG9800012,LG2183403,LG2235725,LG8712820,LG9780154
GO:0032502	P	developmental process	492	3990	0.0024	0.31	LG8762036,LG8748619,LG9794782,LG4401373,LG4406324,LG7620607,LG7656041,LG4373074,LG6592006,LG4394035,LG4372480,LG4386370,LG9837006,LG9841460,LG8735332,LG2183587,LG8704276,LG3331304,LG7639165,LG6589126,LG8722703,LG3331093,LG2236913,LG5463648,LG0110546,LG9770456,LG5448334,LG5471081,LG8738461,LG8761291,LG1149677,LG6558029,LG5486298,LG6579303,LG5444979,LG2254584,LG2207770,LG8708117,LG5462066,LG5486475…
GO:0043476	P	pigment accumulation	8	18	0.0026	0.33	LG3296099,LG4354120,LG1103703,LG2231884,LG8706464,LG8740470,LG5521872,LG8762720
GO:0048856	P	anatomical structure development	480	3903	0.0032	0.4	LG8762036,LG8748619,LG9794782,LG4401373,LG4406324,LG7620607,LG7656041,LG4373074,LG6592006,LG4394035,LG4372480,LG4386370,LG9837006,LG9841460,LG8735332,LG2183587,LG8704276,LG3331304,LG7639165,LG6589126,LG8722703,LG3331093,LG2236913,LG5463648,LG0110546,LG7617839,LG5448334,LG5471081,LG8738461,LG8761291,LG1149677,LG6558029,LG5486298,LG6579303,LG5444979,LG2254584,LG2207770,LG8708117,LG5462066,LG5486475…
GO:0071365	P	cellular response to auxin stimulus	58	354	0.0032	0.4	LG3296099,LG4354120,LG5524487,LG3329351,LG1107631,LG7659003,LG4395496,LG5487481,LG8706464,LG5496525,LG4390494,LG5431901,LG1109819,LG8678816,LG5521872,LG9842237,LG9794984,LG3294460,LG5527599,LG3314189,LG5471453,LG4341200,LG4394306,LG3325608,LG1116410,LG2176284,LG5486475,LG2228730,LG2218517,LG3271411,LG8740470,LG8695624,LG9813071,LG1144905,LG3303130,LG2231884,LG2231497,LG5491320,LG5525478,LG8761499…
GO:0010215	P	cellulose microfibril organization	10	29	0.0036	0.44	LG4374430,LG9822833,LG6549567,LG5442545,LG1109270,LG2216844,LG4401373,LG2211243,LG1151222,LG2194755
GO:0022402	P	cell cycle process	91	612	0.0037	0.45	LG5430044,LG5436400,LG5436153,LG1138730,LG5521942,LG8686319,LG0101802,LG2211243,LG3328954,LG6539567,LG9772080,LG8675464,LG4370272,LG7631615,LG9800012,LG6567200,LG5495599,LG5448338,LG2236913,LG1153330,LG7617839,LG1150114,LG3258203,LG2191291,LG5492386,LG8763144,LG193465,LG5518261,LG3277305,LG3277145,LG6566326,LG2215883,LG7639046,LG7628995,LG4400137,LG6567161,LG3297219,LG8759844,LG9816801,LG8726807,…
GO:0044247	P	cellular polysaccharide catabolic process	17	69	0.0038	0.45	LG4397356,LG3311098,LG6584475,LG8694317,LG4385890,LG3322770,LG2190908,LG9801327,LG4401718,LG7602956,LG9831801,LG6581063,LG4351951,LG4842502,LG6599677,LG7601475,LG2196461
GO:1902589	P	single-organism organelle organization	89	597	0.0038	0.45	LG7609797,LG5430044,LG7620607,LG5436400,LG1138730,LG7623789,LG8686319,LG3300303,LG8734859,LG2214523,LG3277533,LG3328954,LG5521703,LG9772080,LG3271411,LG9800012,LG6567200,LG5458669,LG9816990,LG7617839,LG5508348,LG1116173,LG1131070,LG1109270,LG3277145,LG6566326,LG8684519,LG5521942,LG7628995,LG3297219,LG9836960,LG4398989,LG6534029,LG4395894,LG9816238,LG6556238,LG3312318,LG5483859,LG9817845,LG6567298…
GO:0030244	P	cellulose biosynthetic process	21	95	0.0042	0.49	LG5485830,LG3275592,LG193465,LG5473717,LG2211243,LG4377984,LG8763144,LG6560234,LG7629865,LG8691893,LG6571044,LG9815443,LG2238500,LG9777731,LG9779199,LG4401373,LG4400137,LG5453514,LG1138730,LG6568215,LG4373074
GO:0051493	P	regulation of cytoskeleton organization	24	115	0.0043	0.5	LG7609797,LG9822833,LG9780914,LG8707859,LG1109270,LG5521942,LG8686319,LG2214523,LG5525785,LG9779264,LG2211243,LG1116173,LG3271411,LG5491670,LG5463737,LG8736519,LG9800012,LG2216844,LG1145001,LG9816238,LG8684519,LG7620607,LG2235725,LG4401373
GO:0000919	P	cell plate assembly	10	30	0.0044	0.5	LG8675464,LG5448338,LG4370272,LG7639046,LG1153330,LG7627818,LG2248128,LG5436153,LG3328954,LG8686319
GO:0003002	P	regionalization	41	234	0.0044	0.5	LG5474198,LG3311975,LG8748619,LG5467046,LG5486148,LG1128634,LG2209774,LG8761499,LG9813627,LG8722826,LG6550931,LG5486475,LG5519736,LG8678816,LG9818491,LG1153135,LG3318968,LG8735357,LG3325608,LG9813550,LG2176284,LG4361293,LG9815723,LG2191934,LG3315872,LG8700689,LG6598289,LG2174588,LG8753929,LG7632500,LG984103,LG5422363,LG4339202,LG1140406,LG0873977,LG5479675,LG6544028,LG2209670,LG2190799,LG2177408,…
GO:0071668	P	plant-type cell wall assembly	10	30	0.0044	0.5	LG4374430,LG9822833,LG6549567,LG5442545,LG1109270,LG2216844,LG4401373,LG2211243,LG1151222,LG2194755
GO:0099402	P	plant organ development	158	1162	0.0046	0.52	LG8762036,LG4362467,LG8748619,LG5467046,LG785242,LG5487481,LG9813627,LG5471081,LG4394035,LG8733797,LG195392,LG4386370,LG4382261,LG6532610,LG4362675,LG2176284,LG2211243,LG5502162,LG2183587,LG8700689,LG8740470,LG9788588,LG1144905,LG7667975,LG5491320,LG7639165,LG8761499,LG5517454,LG8722703,LG4376859,LG4843827,LG1102677,LG2229424,LG1143430,LG2254269,LG2236913,LG3311110,LG7617839,LG5495695,LG7610552,L…
GO:0007264	P	small GTPase mediated signal transduction	31	164	0.0048	0.54	LG9796632,LG3298053,LG3277305,LG4377458,LG9775766,LG8690113,LG5524769,LG7642701,LG1109537,LG8739016,LG2221904,LG8688503,LG4377894,LG8747063,LG7637674,LG2178954,LG4369084,LG3271411,LG8702920,LG8713455,LG6567653,LG9828430,LG7628292,LG5420196,LG4397704,LG8735759,LG984103,LG6532317,LG4335087,LG2236913,LG2234881
GO:0048589	P	developmental growth	86	580	0.005	0.54	LG4373074,LG2190214,LG8726838,LG2197857,LG8734859,LG1125080,LG6532610,LG8735332,LG9788588,LG7667975,LG8722703,LG4352538,LG1143430,LG1148875,LG2236913,LG1131661,LG7617839,LG5448334,LG5471081,LG7643974,LG8738461,LG9780724,LG1109270,LG3269416,LG4378138,LG4342094,LG3277533,LG5521782,LG5511404,LG9780716,LG7633743,LG2183767,LG6535780,LG8733797,LG5443580,LG6539596,LG4364899,LG9829580,LG5464959,LG4400068…
GO:0070726	P	cell wall assembly	10	31	0.0053	0.57	LG4374430,LG9822833,LG6549567,LG5442545,LG1109270,LG2216844,LG4401373,LG2211243,LG1151222,LG2194755
GO:0007155	P	cell adhesion	14	54	0.0056	0.59	LG7642701,LG8700689,LG786117,LG2236913,LG9825588,LG8679029,LG8692182,LG9832919,LG1157115,LG5467046,LG4398989,LG987597,LG9823435,LG8679037
GO:0009734	P	auxin-activated signaling pathway	55	342	0.0056	0.59	LG3296099,LG4354120,LG5524487,LG3329351,LG1107631,LG7659003,LG4395496,LG5487481,LG8706464,LG5496525,LG4390494,LG5431901,LG1109819,LG8678816,LG5521872,LG9842237,LG9794984,LG3294460,LG5527599,LG3314189,LG5471453,LG4341200,LG4394306,LG3325608,LG1116410,LG2176284,LG5486475,LG2228730,LG2218517,LG3271411,LG8740470,LG8695624,LG9813071,LG1144905,LG3303130,LG2231884,LG2231497,LG5491320,LG5525478,LG8761499…
GO:0034728	P	nucleosome organization	19	85	0.0056	0.59	LG5504990,LG2176207,LG8675641,LG8689034,LG8745082,LG0105162,LG5475525,LG8735051,LG3285104,LG7635587,LG1147002,LG191883,LG5525129,LG5448486,LG194517,LG8703540,LG3329061,LG7642616,LG8745119
GO:0048638	P	regulation of developmental growth	28	145	0.0056	0.59	LG3321835,LG2208323,LG6585410,LG3269416,LG4378138,LG8726838,LG8758433,LG6578987,LG2188285,LG8733797,LG9816792,LG6532610,LG1156719,LG5486874,LG4364899,LG9788588,LG7667975,LG8722703,LG1143430,LG1148875,LG3301217,LG5521782,LG5479675,LG8719934,LG5448334,LG4362001,LG8738461,LG8724855
GO:0006949	P	syncytium formation	6	12	0.0058	0.59	LG5493793,LG9767778,LG9825682,LG8691151,LG2212177,LG1169162
GO:0009554	P	megasporogenesis	6	12	0.0058	0.59	LG9820458,LG4394035,LG7610552,LG3325608,LG6559518,LG4362675
GO:0009958	P	positive gravitropism	11	37	0.0058	0.59	LG3296099,LG4354120,LG3271411,LG1103703,LG2221792,LG2231884,LG8706464,LG8752590,LG8740470,LG5521872,LG5492386
GO:0007049	P	cell cycle	129	932	0.006	0.6	LG8700530,LG5430044,LG1159619,LG5436400,LG5436153,LG1138730,LG5521942,LG8686319,LG4394035,LG0101802,LG9835000,LG4362675,LG4365854,LG3328954,LG3325608,LG9772080,LG8675464,LG4370272,LG7631615,LG9800012,LG9807793,LG6567200,LG5495599,LG5448338,LG3268485,LG2236913,LG5509154,LG1153330,LG7617839,LG3297219,LG7610552,LG3258203,LG6545072,LG2191291,LG5492386,LG8763144,LG193465,LG5431982,LG5518261,LG3277305,…
GO:0009688	P	abscisic acid biosynthetic process	12	43	0.0062	0.61	LG3280825,LG5477669,LG7619087,LG2254309,LG4341160,LG4341200,LG3262528,LG3304893,LG9774474,LG3265695,LG0115236,LG6578069
GO:0032259	P	methylation	58	367	0.0062	0.61	LG7631081,LG6562513,LG5519793,LG8704141,LG3275646,LG1153932,LG2249087,LG4361157,LG1119133,LG2239055,LG5516296,LG3270630,LG6570500,LG6572466,LG4387973,LG8684082,LG8750563,LG3308389,LG9824479,LG7667190,LG1153135,LG4382261,LG2204751,LG1158511,LG3303544,LG2205266,LG8721060,LG197432,LG2174264,LG6568007,LG3265274,LG8752594,LG388492,LG1137431,LG5517555,LG2243916,LG7604438,LG9807793,LG8738585,LG8683766,L…
GO:0090626	P	plant epidermis morphogenesis	24	119	0.0062	0.61	LG5467046,LG6558029,LG2191946,LG9784586,LG2197461,LG8707859,LG8696619,LG5463630,LG2213423,LG8680694,LG9780535,LG6567161,LG9815723,LG8700689,LG8716436,LG7662090,LG9770482,LG5507626,LG7617839,LG5508247,LG5471081,LG2177408,LG6593285,LG2235725
GO:0022610	P	biological adhesion	14	55	0.0064	0.62	LG7642701,LG8700689,LG786117,LG2236913,LG9825588,LG8679029,LG8692182,LG9832919,LG1157115,LG5467046,LG4398989,LG987597,LG9823435,LG8679037
GO:0009904	P	chloroplast accumulation movement	7	17	0.0067	0.63	LG2250129,LG8730285,LG4390352,LG2245336,LG7668509,LG9763872,LG4371526
GO:0015781	P	pyrimidine nucleotide-sugar transport	7	17	0.0067	0.63	LG8741763,LG9767814,LG5455187,LG4365169,LG8763513,LG2185284,LG4342729
GO:0022604	P	regulation of cell morphogenesis	24	120	0.0068	0.64	LG3271784,LG8689825,LG5508458,LG3271606,LG7635362,LG8724745,LG8726838,LG6578987,LG4369805,LG2188285,LG5521782,LG5486874,LG4364899,LG3271411,LG3299330,LG7662090,LG4398989,LG2219078,LG3271960,LG1148875,LG5479675,LG7613636,LG4362001,LG3269416
GO:0009612	P	response to mechanical stimulus	8	22	0.0069	0.64	LG5442335,LG5430568,LG4389698,LG3297892,LG9824183,LG5442325,LG4344241,LG5492386
GO:0015780	P	nucleotide-sugar transport	8	22	0.0069	0.64	LG8741763,LG9767814,LG5455187,LG8706120,LG4365169,LG8763513,LG2185284,LG4342729
GO:0060918	P	auxin transport	23	114	0.0073	0.67	LG3296099,LG4354120,LG8706464,LG5496525,LG5431901,LG1109819,LG3294460,LG4394306,LG8740470,LG9824183,LG2218517,LG9813071,LG2231884,LG2231497,LG984103,LG5521872,LG5495455,LG2236913,LG4355569,LG3309945,LG1103703,LG5450792,LG5430438
GO:0006284	P	base-excision repair	11	39	0.008	0.72	LG6589400,LG9774788,LG3266230,LG4350618,LG5448205,LG2239055,LG4368794,LG4378859,LG7631859,LG3263864,LG2233878
GO:0009932	P	cell tip growth	31	171	0.0081	0.72	LG9829580,LG5464959,LG3263602,LG5442545,LG1109270,LG2190214,LG8726838,LG9772282,LG6578987,LG5521782,LG6576562,LG2236669,LG7669126,LG8735332,LG7643974,LG5426873,LG9826573,LG7633743,LG2216844,LG4352538,LG6554292,LG2202525,LG8734859,LG5443580,LG9822833,LG7617839,LG5508247,LG5471081,LG5527360,LG4362001,LG6539596
GO:0044087	P	regulation of cellular component biogenesis	39	229	0.0081	0.72	LG3256385,LG7609797,LG4394087,LG9780914,LG8689825,LG9841520,LG8707859,LG1115975,LG1109270,LG9779199,LG5521942,LG9779264,LG2188285,LG2214523,LG5525785,LG9807793,LG4347060,LG9841460,LG2190197,LG1116173,LG6586409,LG9828430,LG5491670,LG6554263,LG4400195,LG9816238,LG6576493,LG9800012,LG2216844,LG4398989,LG8684519,LG1145001,LG2183403,LG9822833,LG7620607,LG9841570,LG2235725,LG8712820,LG9780154
GO:0010016	P	shoot system morphogenesis	40	237	0.0084	0.74	LG4391812,LG4361293,LG8748619,LG5467046,LG5486148,LG1128634,LG6579616,LG9812758,LG2242698,LG7617839,LG9813627,LG6585410,LG8724745,LG5519736,LG3313663,LG8733797,LG9780535,LG1161886,LG2213423,LG4382261,LG1156719,LG5463630,LG8735357,LG9813550,LG9815723,LG8700689,LG8716436,LG2174588,LG7662090,LG8761499,LG984103,LG8722826,LG9770482,LG4368583,LG8719934,LG8706439,LG5508247,LG5471081,LG6593285,LG8680287
GO:0043473	P	pigmentation	8	23	0.0085	0.75	LG3296099,LG4354120,LG1103703,LG2231884,LG8706464,LG8740470,LG5521872,LG8762720
GO:0090627	P	plant epidermal cell differentiation	27	144	0.0089	0.78	LG3263602,LG3289249,LG3843772,LG2238500,LG9772282,LG3313663,LG2213423,LG785242,LG9770482,LG6583864,LG7669126,LG2205266,LG6593285,LG9815723,LG5503053,LG5424891,LG1108618,LG6568215,LG2236913,LG5443580,LG9794020,LG7617839,LG5508247,LG5471081,LG7643974,LG9826573,LG8762720
GO:0006468	P	protein phosphorylation	241	1891	0.0093	0.81	LG8760993,LG1135775,LG6559472,LG9796800,LG9794782,LG9783906,LG1165878,LG9783134,LG2244216,LG7609556,LG2207260,LG6595953,LG5430822,LG8747546,LG1159619,LG2193647,LG4844071,LG3279342,LG5452413,LG6570348,LG8748587,LG3328473,LG3326440,LG1169785,LG9780535,LG2194244,LG1149597,LG1140406,LG1164558,LG2194607,LG5491802,LG8690576,LG8745502,LG9792986,LG4359107,LG1109195,LG4394300,LG3275592,LG8700689,LG6562816…
GO:0009687	P	abscisic acid metabolic process	13	52	0.0095	0.81	LG5844700,LG5477669,LG7619087,LG2254309,LG4341160,LG3280825,LG4341200,LG3262528,LG3304893,LG9774474,LG3265695,LG0115236,LG6578069
GO:0010928	P	regulation of auxin mediated signaling pathway	13	52	0.0095	0.81	LG3296099,LG3271411,LG1109819,LG9813071,LG1103703,LG4394306,LG5450792,LG8706464,LG5496525,LG8740470,LG4355569,LG5521872,LG2228730
GO:0010324	P	membrane invagination	18	84	0.0099	0.84	LG9828430,LG5448338,LG2236913,LG3320743,LG4370272,LG7639046,LG1153330,LG7627818,LG7617839,LG8675464,LG5473907,LG3270505,LG5508247,LG5436400,LG5436153,LG3328954,LG8686319,LG2248128
GO:0010191	P	mucilage metabolic process	10	35	0.01	0.86	LG6586409,LG9825588,LG2179809,LG5479675,LG4389308,LG2209670,LG6583864,LG6568914,LG4352651,LG3328104
GO:0010192	P	mucilage biosynthetic process	8	24	0.01	0.86	LG6586409,LG9825588,LG2179809,LG2209670,LG6583864,LG6568914,LG4352651,LG3328104
GO:0015689	P	molybdate ion transport	6	14	0.01	0.86	LG3301892,LG6574447,LG6589772,LG2233924,LG6560692,LG8688196
GO:0032271	P	regulation of protein polymerization	18	85	0.011	0.9	LG7609797,LG9779264,LG5491670,LG1109270,LG2214523,LG9780914,LG9822833,LG5525785,LG8707859,LG9816238,LG7620607,LG9800012,LG2216844,LG2235725,LG8684519,LG1145001,LG5521942,LG1116173
GO:0044767	P	single-organism developmental process	469	3886	0.011	0.9	LG8762036,LG8748619,LG9794782,LG4401373,LG4406324,LG7620607,LG7656041,LG4373074,LG6592006,LG4394035,LG4372480,LG4386370,LG9837006,LG9841460,LG8735332,LG2183587,LG8704276,LG3331304,LG7639165,LG6589126,LG8722703,LG3331093,LG2236913,LG5463648,LG0110546,LG7617839,LG5448334,LG5471081,LG8738461,LG8761291,LG1149677,LG6558029,LG5486298,LG6579303,LG5444979,LG2254584,LG2207770,LG8708117,LG5462066,LG5486475…
GO:0007067	P	mitotic nuclear division	39	235	0.011	0.91	LG785126,LG8689825,LG3277305,LG5430044,LG9798436,LG3277145,LG2248128,LG5436153,LG5521942,LG6566326,LG3312318,LG0101802,LG7628995,LG3328954,LG1150114,LG6539567,LG9772080,LG9828430,LG9816801,LG4335137,LG2221197,LG4395917,LG8763132,LG8736519,LG9800012,LG5844793,LG6567200,LG4398989,LG6554907,LG6567161,LG4395894,LG4365121,LG6544028,LG6556238,LG6543828,LG5483859,LG3258203,LG5485112,LG5492386
GO:0022603	P	regulation of anatomical structure morphogenesis	31	176	0.011	0.91	LG4391812,LG3271784,LG8689825,LG5508458,LG3271606,LG7635362,LG8724745,LG8726838,LG2207770,LG6578987,LG4369805,LG2188285,LG5521782,LG5486874,LG3325608,LG2211243,LG4364899,LG3271411,LG0105162,LG3299330,LG7662090,LG4398989,LG2219078,LG3271960,LG1148875,LG5479675,LG7613636,LG4362001,LG4401373,LG5513574,LG3269416
GO:0071103	P	DNA conformation change	31	176	0.011	0.91	LG8675641,LG7635587,LG1843222,LG1147002,LG9841520,LG5475525,LG2176207,LG4396041,LG8735051,LG191883,LG9841460,LG3329061,LG194517,LG7642616,LG8745119,LG0105162,LG5525129,LG4337810,LG3280161,LG5504990,LG6579070,LG8703540,LG8745082,LG8689034,LG3285104,LG3291854,LG9841570,LG5448486,LG9814369,LG4378859,LG3327225
GO:0032886	P	regulation of microtubule-based process	9	30	0.012	0.91	LG3323483,LG2214523,LG8736519,LG9800012,LG4401373,LG2211243,LG8733861,LG5521942,LG8686319
GO:0051258	P	protein polymerization	22	113	0.012	0.94	LG7609797,LG9780914,LG5430044,LG8707859,LG1109270,LG5521942,LG7620607,LG2214523,LG5525785,LG9779264,LG3328954,LG1116173,LG5491670,LG9816238,LG9800012,LG2216844,LG8684519,LG1145001,LG9822833,LG7617839,LG5508247,LG2235725
GO:0008154	P	actin polymerization or depolymerization	19	93	0.012	0.96	LG7609797,LG9779264,LG5491670,LG1109270,LG8684519,LG9780914,LG9822833,LG4384409,LG5525785,LG8707859,LG9816238,LG7620607,LG3271411,LG9817845,LG2216844,LG2235725,LG1145001,LG6534029,LG1116173
GO:0010103	P	stomatal complex morphogenesis	12	48	0.012	0.96	LG9815723,LG9780535,LG8700689,LG8716436,LG2213423,LG7617839,LG5508247,LG5471081,LG5463630,LG6593285,LG5467046,LG9770482
GO:0043622	P	cortical microtubule organization	11	42	0.012	0.96	LG9772080,LG2177408,LG6560234,LG8736519,LG7628995,LG5436400,LG2211243,LG4401373,LG3277533,LG1138730,LG5485112
GO:0006305	P	DNA alkylation	22	114	0.013	0.98	LG1153932,LG2249087,LG1119133,LG8738585,LG5516296,LG8750563,LG7667190,LG197432,LG5493872,LG8684082,LG3288475,LG6564874,LG2239055,LG9837006,LG5518676,LG0760578,LG3291854,LG9812596,LG3263864,LG5490465,LG197390,LG9839194
GO:0006306	P	DNA methylation	22	114	0.013	0.98	LG1153932,LG2249087,LG1119133,LG8738585,LG5516296,LG8750563,LG7667190,LG197432,LG5493872,LG8684082,LG3288475,LG6564874,LG2239055,LG9837006,LG5518676,LG0760578,LG3291854,LG9812596,LG3263864,LG5490465,LG197390,LG9839194
GO:0009827	P	plant-type cell wall modification	7	20	0.013	0.98	LG8849209,LG9829580,LG5485830,LG8691893,LG8696619,LG8762720,LG8680506
GO:0048367	P	shoot system development	157	1193	0.013	0.98	LG4362467,LG8748619,LG5467046,LG9812758,LG9813627,LG5485501,LG6592006,LG4394035,LG8680873,LG195392,LG4386370,LG4382261,LG6532610,LG6579616,LG2186709,LG4362675,LG2176284,LG2211243,LG4395132,LG8725599,LG2183587,LG8700689,LG4382164,LG8716436,LG9788588,LG1144905,LG7667975,LG3331304,LG8722703,LG1102677,LG2229424,LG1143430,LG3311110,LG7617839,LG5495695,LG7610552,LG8680287,LG8761291,LG3321835,LG4361293,…
GO:0009886	P	post-embryonic morphogenesis	41	253	0.013	1	LG8748619,LG5467046,LG5486148,LG6579616,LG4336574,LG9813627,LG6585410,LG5508247,LG5519736,LG3313663,LG8733797,LG1153135,LG2213423,LG1156719,LG5463630,LG8735357,LG9813550,LG9780535,LG9815723,LG3315872,LG8700689,LG8716436,LG5497740,LG8757675,LG5517454,LG7662090,LG8761499,LG7632500,LG8762593,LG8722826,LG9770482,LG8750699,LG2236913,LG8719934,LG7617839,LG6550931,LG5471081,LG6593285,LG5513574,LG5491320
GO:0009226	P	nucleotide-sugar biosynthetic process	12	49	0.014	1	LG7604043,LG9823752,LG6557380,LG4342094,LG4364222,LG1138002,LG9815443,LG7623274,LG6537135,LG6536102,LG1125002
GO:0072330	P	monocarboxylic acid biosynthetic process	70	479	0.014	1	LG2210369,LG5423872,LG6568007,LG5472098,LG6590532,LG2198440,LG3288081,LG1172176,LG8687213,LG4338783,LG8748026,LG4417188,LG1170951,LG4341160,LG3265695,LG2254584,LG0115236,LG8689436,LG1156255,LG9770299,LG9838436,LG4372480,LG7619087,LG2205681,LG9777640,LG9837781,LG7651794,LG4341200,LG1170387,LG3280825,LG5526460,LG5528299,LG9774474,LG4415775,LG2206476,LG2191946,LG7642482,LG6595700,LG0112030,LG7633827…
GO:1902410	P	mitotic cytokinetic process	17	81	0.014	1	LG5448338,LG2236913,LG3320743,LG4370272,LG7639046,LG1153330,LG7627818,LG7617839,LG8675464,LG2248128,LG3270505,LG5436400,LG5436153,LG3328954,LG5508247,LG8686319
GO:0000280	P	nuclear division	52	340	0.015	1	LG8689825,LG3277305,LG5430044,LG3258203,LG9798436,LG3277145,LG2248128,LG5436400,LG5436153,LG5521942,LG6566326,LG3312318,LG4340689,LG0101802,LG5520715,LG7628995,LG9821790,LG3328954,LG1150114,LG2194149,LG6539567,LG9772080,LG9828430,LG9802828,LG9816801,LG4335137,LG2221197,LG4395917,LG7631615,LG8763132,LG8736519,LG9789606,LG9800012,LG5844793,LG6567200,LG5495599,LG4398989,LG6554907,LG6567161,LG4395894…
GO:0070828	P	heterochromatin organization	8	26	0.015	1	LG9841520,LG3291854,LG9841570,LG9814369,LG9841460,LG9837006,LG5518676
GO:0009653	P	anatomical structure morphogenesis	171	1320	0.016	1	LG5467046,LG3271784,LG6583864,LG9812758,LG8680694,LG9813627,LG2190214,LG4373074,LG8726838,LG8734859,LG2214523,LG785242,LG4382261,LG6568215,LG6579616,LG9841460,LG8735332,LG2211243,LG785903,LG7669126,LG3271411,LG8700689,LG8716436,LG2197461,LG5491320,LG5517454,LG4352538,LG8722826,LG1148875,LG8750699,LG2236913,LG1131661,LG7617839,LG5471081,LG9841570,LG7643974,LG5493793,LG8680287,LG8762720,LG4361293,L…
GO:0032506	P	cytokinetic process	17	82	0.016	1	LG5448338,LG2236913,LG3320743,LG4370272,LG7639046,LG1153330,LG7627818,LG7617839,LG8675464,LG2248128,LG3270505,LG5436400,LG5436153,LG3328954,LG5508247,LG8686319
GO:0042991	P	transcription factor import into nucleus	5	11	0.016	1	LG8741052,LG3322499,LG8679142,LG2182107
GO:0007389	P	pattern specification process	44	280	0.017	1	LG3311975,LG8748619,LG5467046,LG5486148,LG1128634,LG9812758,LG2209774,LG8761499,LG9813627,LG6585410,LG8722826,LG6550931,LG5486475,LG5519736,LG8678816,LG9818491,LG1153135,LG3318968,LG8735357,LG3325608,LG9813550,LG2176284,LG4361293,LG9815723,LG2191934,LG3315872,LG8700689,LG6598289,LG2174588,LG8753929,LG7632500,LG984103,LG5422363,LG4339202,LG1140406,LG0873977,LG2236913,LG5479675,LG6544028,LG2209670,…
GO:0010413	P	glucuronoxylan metabolic process	6	16	0.017	1	LG1172628,LG2209670,LG6533203,LG988269,LG6553191
GO:0010417	P	glucuronoxylan biosynthetic process	6	16	0.017	1	LG1172628,LG2209670,LG6533203,LG988269,LG6553191
GO:0032989	P	cellular component morphogenesis	94	680	0.017	1	LG3271784,LG8680694,LG2190214,LG8726838,LG8734859,LG2214523,LG8735332,LG2211243,LG785903,LG3271411,LG2197461,LG4352538,LG1148875,LG2236913,LG1131661,LG7617839,LG5471081,LG7643974,LG6558029,LG1109270,LG6533203,LG3269416,LG8696619,LG4342094,LG3289249,LG3277533,LG6567161,LG5521782,LG5511404,LG7633743,LG6535780,LG4398989,LG6554292,LG5443580,LG1125080,LG2191489,LG6539596,LG1157115,LG9829580,LG5464959,…
GO:0000904	P	cell morphogenesis involved in differentiation	41	258	0.018	1	LG9829580,LG5464959,LG6558029,LG3263602,LG9784586,LG2197461,LG5442545,LG8707859,LG1109270,LG2235725,LG8726838,LG8696619,LG6578987,LG8734859,LG2177408,LG3289249,LG2236669,LG8735332,LG6567161,LG5426873,LG2191946,LG4362001,LG7633743,LG1157115,LG7662090,LG4352538,LG4398989,LG5451834,LG5507626,LG5521782,LG5443580,LG1131661,LG7617839,LG5508247,LG5471081,LG8680694,LG7643974,LG2202525,LG6539596,LG2216844
GO:0000911	P	cytokinesis by cell plate formation	16	77	0.018	1	LG5448338,LG2236913,LG3320743,LG4370272,LG7639046,LG1153330,LG7627818,LG7617839,LG2248128,LG3270505,LG5436400,LG5436153,LG3328954,LG5508247,LG8686319
GO:0009826	P	unidimensional cell growth	55	369	0.019	1	LG4373074,LG3270505,LG5464959,LG3263602,LG5442545,LG1109270,LG2190214,LG5496525,LG3269416,LG7663018,LG8726838,LG9829580,LG9772282,LG6578987,LG2188285,LG8734859,LG6576562,LG4342094,LG2236669,LG4380551,LG5486874,LG4394306,LG195730,LG7669126,LG8735332,LG5527360,LG5451834,LG5426873,LG9826573,LG5511404,LG4362001,LG7633743,LG6535780,LG2216844,LG7662090,LG4352538,LG6554292,LG1148875,LG4364899,LG5441248,…
GO:0009833	P	plant-type primary cell wall biogenesis	10	39	0.019	1	LG193465,LG6560234,LG5453514,LG8763513,LG2211243,LG4401373,LG4400137,LG1138730,LG6571044
GO:0046274	P	lignin catabolic process	9	33	0.019	1	LG8733345,LG4344723,LG9770346,LG9799140,LG9799152,LG6561706,LG5519281,LG5519295
GO:0048508	P	embryonic meristem development	11	45	0.019	1	LG9794782,LG5463648,LG4333754,LG8689578,LG2242698,LG4408256,LG9813627,LG2233487,LG5510173,LG8680287
GO:0048827	P	phyllome development	86	618	0.019	1	LG5467046,LG4362467,LG4394035,LG8733797,LG4386370,LG4382261,LG4362675,LG2211243,LG195392,LG8700689,LG4382164,LG1144905,LG1102677,LG2229424,LG3311110,LG9813627,LG5495695,LG7610552,LG8761291,LG4361293,LG1128634,LG5444578,LG2209774,LG9818491,LG3318968,LG9780535,LG8676202,LG5426196,LG0105162,LG2183587,LG3329351,LG2182107,LG984103,LG5521872,LG8680873,LG8676938,LG3296099,LG4354120,LG7633757,LG8722826,L…
GO:0000902	P	cell morphogenesis	86	619	0.02	1	LG3271784,LG8680694,LG2190214,LG8726838,LG8734859,LG2214523,LG8735332,LG3271411,LG2197461,LG4352538,LG1148875,LG2236913,LG1131661,LG7617839,LG5471081,LG7643974,LG6558029,LG1109270,LG3269416,LG8696619,LG4342094,LG3289249,LG3277533,LG6567161,LG5521782,LG5511404,LG7633743,LG6535780,LG4398989,LG6554292,LG5443580,LG1125080,LG2191489,LG6539596,LG1157115,LG9829580,LG5464959,LG2191946,LG8689825,LG5508458…
GO:0010165	P	response to X-ray	5	12	0.02	1	LG5520715,LG9802828,LG4333289,LG4344064
GO:0042538	P	hyperosmotic salinity response	12	52	0.02	1	LG1150195,LG5477669,LG4395478,LG5453514,LG785242,LG3312933,LG1146061,LG5421632,LG5484851,LG7629030,LG8848969
GO:0006972	P	hyperosmotic response	14	65	0.021	1	LG1150195,LG5477669,LG5463737,LG4395478,LG5453514,LG1142062,LG785242,LG3312933,LG1146061,LG5421632,LG5484851,LG7629030,LG8848969
GO:0009616	P	virus induced gene silencing	6	17	0.021	1	LG4366689,LG0105475,LG5422363,LG2174588,LG0108087
GO:0030198	P	extracellular matrix organization	18	92	0.021	1	LG1125080,LG7625650,LG9822833,LG6549567,LG5442545,LG8757675,LG1109270,LG7626639,LG6533203,LG2216844,LG2200400,LG4374430,LG4401373,LG2211243,LG1151222,LG2194755,LG8762593
GO:0043062	P	extracellular structure organization	18	92	0.021	1	LG1125080,LG7625650,LG9822833,LG6549567,LG5442545,LG8757675,LG1109270,LG7626639,LG6533203,LG2216844,LG2200400,LG4374430,LG4401373,LG2211243,LG1151222,LG2194755,LG8762593
GO:0052018	P	modulation by symbiont of RNA levels in host	6	17	0.021	1	LG4366689,LG0105475,LG5422363,LG2174588,LG0108087
GO:0052249	P	modulation of RNA levels in other organism involved in symbiotic interaction	6	17	0.021	1	LG4366689,LG0105475,LG5422363,LG2174588,LG0108087
GO:0090307	P	mitotic spindle assembly	6	17	0.021	1	LG8689825,LG5430044,LG9800012,LG6567200,LG5521942
GO:1902850	P	microtubule cytoskeleton organization involved in mitosis	6	17	0.021	1	LG8689825,LG5430044,LG9800012,LG6567200,LG5521942
GO:0046271	P	phenylpropanoid catabolic process	9	34	0.022	1	LG8733345,LG4344723,LG9770346,LG9799140,LG9799152,LG6561706,LG5519281,LG5519295
GO:0010588	P	cotyledon vascular tissue pattern formation	7	23	0.023	1	LG5486148,LG8722826,LG9813627,LG8735357,LG9813550,LG8761499
GO:0032970	P	regulation of actin filament-based process	18	93	0.023	1	LG9779264,LG5491670,LG1109270,LG5463737,LG9780914,LG9822833,LG5525785,LG8707859,LG9816238,LG7620607,LG3271411,LG2216844,LG2235725,LG8684519,LG1145001,LG785903,LG1116173
GO:0080186	P	developmental vegetative growth	7	23	0.023	1	LG6544028,LG8677538,LG9780724,LG1156719,LG8719934,LG9780716
GO:0008064	P	regulation of actin polymerization or depolymerization	16	80	0.024	1	LG9779264,LG5491670,LG1109270,LG8684519,LG9780914,LG9822833,LG5525785,LG8707859,LG9816238,LG7620607,LG3271411,LG2216844,LG2235725,LG1145001,LG1116173
GO:0030832	P	regulation of actin filament length	16	80	0.024	1	LG9779264,LG5491670,LG1109270,LG8684519,LG9780914,LG9822833,LG5525785,LG8707859,LG9816238,LG7620607,LG3271411,LG2216844,LG2235725,LG1145001,LG1116173
GO:0032956	P	regulation of actin cytoskeleton organization	17	87	0.024	1	LG9779264,LG5491670,LG1109270,LG5463737,LG9780914,LG9822833,LG5525785,LG8707859,LG9816238,LG7620607,LG3271411,LG2216844,LG2235725,LG8684519,LG1145001,LG1116173
GO:0080188	P	RNA-directed DNA methylation	13	60	0.024	1	LG2249087,LG8684082,LG1119133,LG6564874,LG8750563,LG197432,LG8738585,LG9839194,LG197390,LG5493872,LG5518676,LG5490465
GO:0009902	P	chloroplast relocation	9	35	0.025	1	LG7636218,LG8730285,LG4390352,LG2245336,LG2250129,LG7668509,LG9763872,LG4371526
GO:0016049	P	cell growth	86	626	0.025	1	LG2190214,LG5436400,LG4373074,LG1138730,LG8726838,LG8734859,LG1125080,LG8735332,LG2211243,LG8700689,LG4362001,LG7639165,LG4352538,LG4843827,LG2194755,LG1148875,LG2236913,LG1131661,LG7617839,LG5471081,LG7643974,LG1109270,LG3269416,LG2179498,LG4342094,LG8680694,LG2209177,LG3277533,LG6567161,LG5521782,LG9825588,LG5511404,LG7633743,LG6535780,LG984103,LG6554292,LG5443580,LG6539596,LG9829580,LG5464959,…
GO:0051667	P	establishment of plastid localization	9	35	0.025	1	LG7636218,LG8730285,LG4390352,LG2245336,LG2250129,LG7668509,LG9763872,LG4371526
GO:0005978	P	glycogen biosynthetic process	5	13	0.026	1	LG5492247,LG8724332,LG9824922,LG7628323
GO:0006516	P	glycoprotein catabolic process	5	13	0.026	1	LG7625650,LG2186254,LG5512293,LG1125080
GO:0040007	P	growth	133	1019	0.026	1	LG2190214,LG5436400,LG4373074,LG1138730,LG8726838,LG2197857,LG8733797,LG1125080,LG6532610,LG8735332,LG2211243,LG8700689,LG8716436,LG9788588,LG7667975,LG7639165,LG8722703,LG4352538,LG4843827,LG2194755,LG1102677,LG1143430,LG1148875,LG2236913,LG1131661,LG7617839,LG5448334,LG5471081,LG7643974,LG8738461,LG4372480,LG5444578,LG9780724,LG1109270,LG3269416,LG1102789,LG4378138,LG1151222,LG9796344,LG3327295…
GO:0048285	P	organelle fission	57	392	0.026	1	LG1132387,LG8689825,LG3277305,LG5430044,LG3258203,LG9798436,LG3277145,LG2248128,LG5436400,LG5436153,LG5521942,LG4407647,LG0102956,LG6566326,LG3312318,LG4340689,LG0101802,LG5520715,LG7628995,LG9821790,LG7624302,LG3328954,LG1150114,LG2194149,LG6539567,LG9772080,LG9828430,LG9802828,LG9816801,LG4335137,LG2221197,LG4395917,LG7631615,LG8763132,LG9803087,LG8736519,LG9789606,LG9800012,LG5844793,LG6567200…
GO:0048868	P	pollen tube development	29	175	0.027	1	LG5464959,LG5442545,LG1109270,LG4356787,LG4417188,LG8726838,LG3307698,LG5521782,LG2236669,LG8735332,LG2211243,LG5426873,LG8712834,LG8748026,LG2202525,LG7633743,LG7646312,LG2216844,LG4352538,LG4417195,LG6578987,LG8734859,LG7618260,LG5443580,LG9822833,LG4362001,LG6539596,LG4401373
GO:0090567	P	reproductive shoot system development	99	737	0.027	1	LG8748619,LG5467046,LG9812758,LG4362467,LG5485501,LG6592006,LG4394035,LG8733797,LG4415094,LG4382261,LG6532610,LG2186709,LG4362675,LG2176284,LG2211243,LG4395132,LG8725599,LG8700689,LG4382164,LG8716436,LG9788588,LG7667975,LG3331304,LG8722703,LG1102677,LG2229424,LG1143430,LG7610552,LG5444578,LG4378138,LG5487786,LG4336574,LG8762593,LG3314189,LG9780535,LG4384581,LG5424321,LG5426196,LG4402933,LG8699783…
GO:0009251	P	glucan catabolic process	14	68	0.028	1	LG3311098,LG6584475,LG4385890,LG3322770,LG2190908,LG9801327,LG7602956,LG9831801,LG6581063,LG8694317,LG6599677,LG7601475,LG4842502
GO:0009903	P	chloroplast avoidance movement	7	24	0.028	1	LG8730285,LG4390352,LG2245336,LG7668509,LG9763872,LG4371526
GO:0010053	P	root epidermal cell differentiation	22	124	0.028	1	LG785242,LG3843772,LG2238500,LG9772282,LG3289249,LG6583864,LG7669126,LG2205266,LG5503053,LG5424891,LG1108618,LG6568215,LG2236913,LG5443580,LG9794020,LG7617839,LG5508247,LG5471081,LG7643974,LG9826573,LG8762720
GO:0019750	P	chloroplast localization	9	36	0.028	1	LG7636218,LG8730285,LG4390352,LG2245336,LG2250129,LG7668509,LG9763872,LG4371526
GO:0030865	P	cortical cytoskeleton organization	12	55	0.028	1	LG3270505,LG2177408,LG6560234,LG8736519,LG7628995,LG5436400,LG2211243,LG4401373,LG3277533,LG1138730,LG5485112
GO:0044728	P	DNA methylation or demethylation	22	124	0.028	1	LG2249087,LG1119133,LG8738585,LG5516296,LG8750563,LG7667190,LG197432,LG5493872,LG8684082,LG3288475,LG6564874,LG2239055,LG9837006,LG5518676,LG0760578,LG3291854,LG9812596,LG3263864,LG5490465,LG197390,LG9839194
GO:0051567	P	histone H3-K9 methylation	7	24	0.028	1	LG4361157,LG3288475,LG5518676,LG2205266,LG9837006,LG3303544
GO:0051644	P	plastid localization	9	36	0.028	1	LG7636218,LG8730285,LG4390352,LG2245336,LG2250129,LG7668509,LG9763872,LG4371526
GO:0061647	P	histone H3-K9 modification	7	24	0.028	1	LG4361157,LG3288475,LG5518676,LG2205266,LG9837006,LG3303544
GO:0009914	P	hormone transport	23	132	0.029	1	LG4354120,LG8706464,LG5496525,LG5431901,LG1109819,LG3294460,LG4394306,LG8740470,LG9824183,LG2218517,LG9813071,LG2231884,LG2231497,LG984103,LG5521872,LG5495455,LG2236913,LG4355569,LG3309945,LG1103703,LG5450792,LG5430438
GO:0048468	P	cell development	59	411	0.029	1	LG9814325,LG9829580,LG1128634,LG5464959,LG6558029,LG3263602,LG9784586,LG2197461,LG5442545,LG8707859,LG1109270,LG7617839,LG2216844,LG8726838,LG8696619,LG6578987,LG2204774,LG8734859,LG2177408,LG3289249,LG2236669,LG9837006,LG6583864,LG2205266,LG6567161,LG5426873,LG4332899,LG2191946,LG9822833,LG7633743,LG2235725,LG5503053,LG4362001,LG8735332,LG8703540,LG1157115,LG7662090,LG1108618,LG4352538,LG4398989…
GO:0003006	P	developmental process involved in reproduction	223	1799	0.031	1	LG4362467,LG8748619,LG9794782,LG9812758,LG2179809,LG1108064,LG7620607,LG5485501,LG1159592,LG5467046,LG6592006,LG8726838,LG9829580,LG4394035,LG2176207,LG8734859,LG4386370,LG4382261,LG6532610,LG5464959,LG2186709,LG4362675,LG8735332,LG2176284,LG2211243,LG4395132,LG2228730,LG8725599,LG8700689,LG4382164,LG8716436,LG9788588,LG3328326,LG3331304,LG7637038,LG4389308,LG6589126,LG5521872,LG8722703,LG4352538…
GO:0030041	P	actin filament polymerization	15	76	0.031	1	LG9779264,LG5491670,LG1109270,LG8684519,LG9780914,LG9822833,LG5525785,LG8707859,LG9816238,LG7620607,LG2216844,LG2235725,LG1145001,LG1116173
GO:0030833	P	regulation of actin filament polymerization	15	76	0.031	1	LG9779264,LG5491670,LG1109270,LG8684519,LG9780914,LG9822833,LG5525785,LG8707859,LG9816238,LG7620607,LG2216844,LG2235725,LG1145001,LG1116173
GO:0035266	P	meristem growth	16	83	0.031	1	LG3311975,LG3321835,LG8733797,LG9816792,LG8719934,LG7667975,LG4400068,LG5448334,LG1156719,LG2208323,LG6559518,LG8722703,LG4378138,LG7632500,LG8738461
GO:1901136	P	carbohydrate derivative catabolic process	16	83	0.031	1	LG2186254,LG5512293,LG9830404,LG1125080,LG7625650,LG8745088,LG4411118,LG6568215,LG9806210,LG7656041,LG2238500,LG8745142,LG5847797,LG6571680,LG7637493
GO:0006304	P	DNA modification	22	126	0.032	1	LG2249087,LG1119133,LG8738585,LG5516296,LG8750563,LG7667190,LG197432,LG5493872,LG8684082,LG3288475,LG6564874,LG2239055,LG9837006,LG5518676,LG0760578,LG3291854,LG9812596,LG3263864,LG5490465,LG197390,LG9839194
GO:0010216	P	maintenance of DNA methylation	7	25	0.032	1	LG4361157,LG0105475,LG5422363,LG3291854,LG0108087,LG3303544
GO:0052325	P	cell wall pectin biosynthetic process	7	25	0.032	1	LG7618260,LG8692182,LG3267446,LG9832919,LG2202525,LG9823435
GO:0009908	P	flower development	95	713	0.035	1	LG8748619,LG4362467,LG5485501,LG6592006,LG4394035,LG8733797,LG4415094,LG4382261,LG6532610,LG2186709,LG4362675,LG2176284,LG2211243,LG4395132,LG8725599,LG4382164,LG9788588,LG7667975,LG3331304,LG8722703,LG1102677,LG2229424,LG1143430,LG7610552,LG5444578,LG4378138,LG5487786,LG4336574,LG8762593,LG3314189,LG9780535,LG4384581,LG5424321,LG5426196,LG4402933,LG8699783,LG5521872,LG3313663,LG6534343,LG6534347…
GO:0010143	P	cutin biosynthetic process	10	44	0.035	1	LG4372480,LG7607912,LG9832575,LG2197461,LG2238964,LG9771130,LG3300269,LG5517454,LG4341666
GO:0005977	P	glycogen metabolic process	6	20	0.036	1	LG7628323,LG3307315,LG5492247,LG8724332,LG7601475
GO:0007267	P	cell-cell signaling	17	92	0.036	1	LG1101799,LG1171515,LG4391808,LG8676583,LG7613636,LG9815723,LG4362735,LG2177408,LG3281299,LG4403033,LG3299330,LG6571676,LG785903,LG3317389,LG2191291,LG2245128
GO:0046578	P	regulation of Ras protein signal transduction	6	20	0.036	1	LG2236913,LG8739016,LG5420196,LG8747063,LG7637674
GO:0009825	P	multidimensional cell growth	9	38	0.037	1	LG4385890,LG8680694,LG2209177,LG2238500,LG2235725,LG984103,LG2194755,LG6568215
GO:0010305	P	leaf vascular tissue pattern formation	9	38	0.037	1	LG8678816,LG1128634,LG9813627,LG2174588,LG2176284,LG984103,LG5486475,LG3325608
GO:0032535	P	regulation of cellular component size	32	204	0.037	1	LG7609797,LG9822833,LG4354120,LG9780914,LG6594731,LG8707859,LG1109270,LG8706464,LG3269416,LG5458728,LG2179498,LG7620607,LG5484016,LG8684519,LG5525785,LG9779264,LG8740470,LG1116173,LG3271411,LG5491670,LG7624302,LG2231884,LG9816238,LG2216844,LG5521872,LG1145001,LG1103703,LG8710152,LG3296099,LG2235725,LG1111204
GO:0007265	P	Ras protein signal transduction	7	26	0.038	1	LG9828430,LG2236913,LG8739016,LG5420196,LG8747063,LG7637674
GO:0010232	P	vascular transport	7	26	0.038	1	LG1140406,LG5483627,LG8722826,LG7631018,LG8735357,LG9813550
GO:0010233	P	phloem transport	7	26	0.038	1	LG1140406,LG5483627,LG8722826,LG7631018,LG8735357,LG9813550
GO:0051701	P	interaction with host	12	58	0.038	1	LG8728155,LG1128634,LG6564819,LG4366689,LG5844793,LG5422363,LG3288475,LG2174588,LG7668101,LG0108087,LG2245552
GO:0009926	P	auxin polar transport	17	93	0.039	1	LG4354120,LG2218517,LG2236913,LG8706464,LG3309945,LG1103703,LG3294460,LG2231884,LG5431901,LG2231497,LG5430438,LG8740470,LG9824183,LG984103,LG5521872,LG5495455
GO:0090066	P	regulation of anatomical structure size	32	205	0.039	1	LG7609797,LG9822833,LG4354120,LG9780914,LG6594731,LG8707859,LG1109270,LG8706464,LG3269416,LG5458728,LG2179498,LG7620607,LG5484016,LG8684519,LG5525785,LG9779264,LG8740470,LG1116173,LG3271411,LG5491670,LG7624302,LG2231884,LG9816238,LG2216844,LG5521872,LG1145001,LG1103703,LG8710152,LG3296099,LG2235725,LG1111204
GO:0072531	P	pyrimidine-containing compound transmembrane transport	5	15	0.04	1	LG4365169,LG5455187,LG4409854,LG8763513
GO:0001944	P	vasculature development	11	52	0.041	1	LG6546614,LG5463648,LG4333754,LG8689578,LG2242698,LG9807793,LG2233487,LG4356669,LG8680287,LG5467046
GO:0048443	P	stamen development	21	123	0.042	1	LG4354120,LG4394035,LG8748619,LG4373197,LG6544028,LG4386370,LG4362675,LG2231884,LG2204751,LG7610552,LG8757675,LG8706464,LG5502162,LG8740470,LG4401373,LG2211243,LG1129728,LG5521872,LG8762593,LG1103703
GO:0048466	P	androecium development	21	123	0.042	1	LG4354120,LG4394035,LG8748619,LG4373197,LG6544028,LG4386370,LG4362675,LG2231884,LG2204751,LG7610552,LG8757675,LG8706464,LG5502162,LG8740470,LG4401373,LG2211243,LG1129728,LG5521872,LG8762593,LG1103703
GO:0007015	P	actin filament organization	22	131	0.043	1	LG8675765,LG1109270,LG9780914,LG8707859,LG4384409,LG7623789,LG8734859,LG8684519,LG5525785,LG9779264,LG1116173,LG3271411,LG5491670,LG9816238,LG2216844,LG6534029,LG1145001,LG9822833,LG7620607,LG9817845,LG2235725
GO:0031507	P	heterochromatin assembly	6	21	0.043	1	LG9841520,LG3291854,LG9841570,LG9814369,LG9841460
GO:0048439	P	flower morphogenesis	6	21	0.043	1	LG3313663,LG8733797,LG6579616,LG8719934,LG1156719
GO:0051056	P	regulation of small GTPase mediated signal transduction	6	21	0.043	1	LG2236913,LG8739016,LG5420196,LG8747063,LG7637674
GO:0065004	P	protein-DNA complex assembly	22	131	0.043	1	LG7635587,LG1147002,LG5475525,LG2176207,LG8735051,LG3329061,LG191883,LG4356567,LG7642616,LG8745119,LG0105162,LG6531421,LG5525129,LG5504990,LG8703540,LG8745082,LG8689034,LG3285104,LG3291854,LG5448486,LG194517
GO:0048826	P	cotyledon morphogenesis	7	27	0.044	1	LG5486148,LG8722826,LG9813627,LG8735357,LG9813550,LG8761499
GO:0010075	P	regulation of meristem growth	12	60	0.046	1	LG3321835,LG8733797,LG9816792,LG8719934,LG7667975,LG5448334,LG1156719,LG2208323,LG8722703,LG4378138,LG8738461
GO:0048438	P	floral whorl development	34	224	0.046	1	LG4354120,LG4373197,LG8748619,LG5444578,LG4362467,LG8706464,LG8762593,LG4394035,LG4336574,LG1102677,LG4386370,LG2204751,LG9780535,LG5502162,LG4382164,LG2211243,LG8712834,LG4362675,LG5426196,LG3315872,LG8740470,LG2231884,LG8757675,LG3268485,LG1129728,LG4420018,LG5521872,LG6544028,LG1103703,LG6550931,LG7610552,LG4401373,LG6585410
GO:2000070	P	regulation of response to water deprivation	9	40	0.046	1	LG9780716,LG8677538,LG9780724,LG3327371,LG3327356,LG3297795,LG8712834,LG5448015
GO:0009225	P	nucleotide-sugar metabolic process	13	67	0.047	1	LG7604043,LG9823752,LG6557380,LG9813071,LG4342094,LG4364222,LG1138002,LG9815443,LG7623274,LG6537135,LG6536102,LG1125002
GO:0048640	P	negative regulation of developmental growth	5	16	0.048	1	LG6585410,LG2188285,LG1143430,LG6532610
GO:0044275	P	cellular carbohydrate catabolic process	17	96	0.049	1	LG3311098,LG6584475,LG8694317,LG4385890,LG3322770,LG2190908,LG9801327,LG4401718,LG7602956,LG9831801,LG6581063,LG4351951,LG4842502,LG6599677,LG7601475,LG2196461
GO:0070507	P	regulation of microtubule cytoskeleton organization	7	28	0.05	1	LG8736519,LG9800012,LG4401373,LG2211243,LG5521942,LG8686319
GO:0006112	P	energy reserve metabolic process	6	22	0.051	1	LG7628323,LG3307315,LG5492247,LG8724332,LG7601475
GO:0098586	P	cellular response to virus	6	22	0.051	1	LG4366689,LG0105475,LG5422363,LG2174588,LG0108087
GO:0009965	P	leaf morphogenesis	21	127	0.054	1	LG4361293,LG8748619,LG8700689,LG5486148,LG8733797,LG1128634,LG8719934,LG4382261,LG8706439,LG8722826,LG1156719,LG9813627,LG8735357,LG2174588,LG7662090,LG9813550,LG8761499,LG5467046,LG984103,LG8724745
GO:0052546	P	cell wall pectin metabolic process	10	48	0.054	1	LG0105188,LG7618260,LG8692182,LG2213423,LG3267446,LG4340525,LG9832919,LG2202525,LG9823435
GO:0060560	P	developmental growth involved in morphogenesis	57	413	0.054	1	LG4373074,LG3270505,LG5464959,LG3263602,LG5442545,LG1109270,LG2190214,LG5496525,LG3269416,LG7617839,LG7663018,LG8726838,LG9829580,LG9772282,LG6578987,LG2188285,LG8734859,LG6576562,LG4342094,LG2236669,LG4380551,LG5486874,LG4394306,LG195730,LG7669126,LG8735332,LG5527360,LG5451834,LG5426873,LG9826573,LG5511404,LG4362001,LG7633743,LG6535780,LG2216844,LG7662090,LG1108618,LG4352538,LG6554292,LG1148875,…
GO:0051225	P	spindle assembly	8	35	0.055	1	LG2221197,LG8689825,LG5430044,LG3277145,LG9800012,LG6567200,LG5521942
GO:0072358	P	cardiovascular system development	12	62	0.055	1	LG6546614,LG5463648,LG4333754,LG8689578,LG2242698,LG9807793,LG2233487,LG4356669,LG8680287,LG785903,LG5467046
GO:0072359	P	circulatory system development	12	62	0.055	1	LG6546614,LG5463648,LG4333754,LG8689578,LG2242698,LG9807793,LG2233487,LG4356669,LG8680287,LG785903,LG5467046
GO:0048359	P	mucilage metabolic process involved in seed coat development	7	29	0.057	1	LG2179809,LG5479675,LG4389308,LG2209670,LG6583864,LG6568914
GO:0007020	P	microtubule nucleation	5	17	0.058	1	LG9800012,LG7617839,LG5430044,LG5508247
GO:0010154	P	fruit development	96	741	0.058	1	LG2179809,LG9794782,LG1108064,LG4362467,LG1159592,LG2176207,LG8733797,LG4364222,LG0101802,LG2186709,LG6568914,LG2176284,LG7637038,LG4389308,LG1102677,LG9778113,LG2236913,LG5463648,LG5509154,LG9813627,LG5510173,LG8680287,LG1131661,LG4333754,LG5518261,LG2209670,LG4356787,LG5444979,LG8708117,LG9825588,LG4355494,LG0112030,LG8726807,LG3329351,LG9840493,LG1156834,LG8739089,LG8755015,LG4352651,LG8729742…
GO:0033043	P	regulation of organelle organization	52	374	0.058	1	LG7609797,LG1109270,LG4394087,LG2249087,LG8689825,LG9805502,LG1119133,LG8707859,LG9798436,LG5486579,LG9807793,LG5521942,LG8750563,LG8686319,LG3300303,LG9841520,LG2214523,LG5525785,LG9837006,LG9779264,LG9841460,LG195730,LG9780914,LG9828430,LG3271411,LG5491670,LG1116173,LG9836960,LG9814369,LG8736519,LG9800012,LG2216844,LG2211243,LG2239055,LG8684519,LG5518676,LG4368583,LG1145001,LG9816238,LG6543828,…
GO:0044708	P	single-organism behavior	5	17	0.058	1	LG1116463,LG2195841,LG4344241,LG4389698
GO:0045037	P	protein import into chloroplast stroma	5	17	0.058	1	LG4341200,LG4341160,LG3262528,LG0760635
GO:0048768	P	root hair cell tip growth	5	17	0.058	1	LG3263602,LG7643974,LG7617839,LG5508247
GO:0051348	P	negative regulation of transferase activity	5	17	0.058	1	LG8703540,LG7608913,LG7608930,LG3307733
GO:0006040	P	amino sugar metabolic process	10	49	0.059	1	LG2232653,LG9830404,LG9789345,LG5478448,LG8745088,LG2238500,LG8745142,LG6568215,LG7637493
GO:0007610	P	behavior	6	23	0.059	1	LG5455187,LG1116463,LG3297892,LG4389698,LG4344241
GO:0006633	P	fatty acid biosynthetic process	52	375	0.06	1	LG2210369,LG5423872,LG6568007,LG5472098,LG6590532,LG6595700,LG3288081,LG1172176,LG8687213,LG4338783,LG8748026,LG1170951,LG4417188,LG2254584,LG8689436,LG1156255,LG9770299,LG9838436,LG4372480,LG2205681,LG9777640,LG9837781,LG7651794,LG1170387,LG5526460,LG5528299,LG4415775,LG2206476,LG2191946,LG2198440,LG0112030,LG2200519,LG1122051,LG5435702,LG3282966,LG7631018,LG9809355,LG4417195,LG1113650,LG5476984…
GO:0010054	P	trichoblast differentiation	17	99	0.06	1	LG2236913,LG5503053,LG5443580,LG3263602,LG1108618,LG3289249,LG785242,LG5471081,LG3843772,LG7643974,LG5424891,LG2205266,LG6583864,LG7617839,LG5508247,LG8762720
GO:0048825	P	cotyledon development	11	56	0.06	1	LG6587662,LG3322499,LG5486148,LG7633757,LG8722826,LG9813627,LG1121560,LG9813550,LG8761499,LG8735357
GO:0051261	P	protein depolymerization	11	56	0.06	1	LG5491670,LG9816238,LG9780914,LG8684519,LG5525785,LG9779264,LG8736519,LG4384409,LG9817845,LG6534029
GO:0048608	P	reproductive structure development	192	1570	0.061	1	LG4362467,LG8748619,LG9794782,LG9812758,LG2179809,LG1108064,LG7620607,LG5485501,LG1159592,LG5467046,LG6592006,LG4394035,LG2176207,LG8733797,LG4386370,LG4382261,LG6532610,LG6579616,LG2186709,LG4362675,LG6568914,LG2176284,LG2211243,LG4395132,LG2228730,LG8725599,LG8700689,LG4382164,LG8716436,LG9788588,LG7667975,LG3331304,LG7637038,LG4389308,LG6589126,LG5521872,LG8722703,LG3331093,LG1102677,LG2229424…
GO:0061458	P	reproductive system development	192	1570	0.061	1	LG4362467,LG8748619,LG9794782,LG9812758,LG2179809,LG1108064,LG7620607,LG5485501,LG1159592,LG5467046,LG6592006,LG4394035,LG2176207,LG8733797,LG4386370,LG4382261,LG6532610,LG6579616,LG2186709,LG4362675,LG6568914,LG2176284,LG2211243,LG4395132,LG2228730,LG8725599,LG8700689,LG4382164,LG8716436,LG9788588,LG7667975,LG3331304,LG7637038,LG4389308,LG6589126,LG5521872,LG8722703,LG3331093,LG1102677,LG2229424…
GO:0008643	P	carbohydrate transport	23	145	0.063	1	LG5455187,LG0102670,LG1108064,LG6571196,LG9822707,LG1156042,LG8763513,LG4376233,LG3265985,LG5494594,LG8757862,LG7631018,LG3290058,LG4342729,LG8698372,LG8760724,LG8706120,LG4365169,LG5423462,LG5437298,LG2234378,LG3286638
GO:0010026	P	trichome differentiation	19	115	0.064	1	LG6550526,LG7662090,LG0105162,LG6558029,LG2191946,LG1131661,LG2197461,LG8680694,LG8707859,LG2177408,LG5507626,LG1154814,LG2235725,LG2205266,LG6567161,LG9784586,LG5451834,LG8696619
GO:0031109	P	microtubule polymerization or depolymerization	9	43	0.064	1	LG2214523,LG7617839,LG5430044,LG5508247,LG8736519,LG9800012,LG3328954,LG5521942
GO:0033037	P	polysaccharide localization	14	78	0.064	1	LG5494594,LG7651232,LG8744619,LG3286417,LG8724745,LG4348334,LG190008,LG6545401,LG1129728,LG7655628,LG3308107,LG8709217,LG2250931
GO:0019321	P	pentose metabolic process	7	30	0.065	1	LG9823752,LG9813285,LG6557380,LG1138002,LG2224182,LG4380496
GO:0009955	P	adaxial/abaxial pattern specification	11	57	0.066	1	LG8700689,LG9818491,LG1128634,LG5479675,LG5422363,LG6598289,LG2174588,LG7632500,LG5467046,LG2209774
GO:0015936	P	coenzyme A metabolic process	6	24	0.067	1	LG6590914,LG9822572,LG1150195,LG5421632,LG2215392
GO:0006777	P	Mo-molybdopterin cofactor biosynthetic process	5	18	0.068	1	LG4341200,LG4411577,LG3262528,LG4341160
GO:0010052	P	guard cell differentiation	5	18	0.068	1	LG2213423,LG6593285,LG9770482,LG9815723
GO:0019720	P	Mo-molybdopterin cofactor metabolic process	5	18	0.068	1	LG4341200,LG4411577,LG3262528,LG4341160
GO:0043545	P	molybdopterin cofactor metabolic process	5	18	0.068	1	LG4341200,LG4411577,LG3262528,LG4341160
GO:0051189	P	prosthetic group metabolic process	5	18	0.068	1	LG4341200,LG4411577,LG3262528,LG4341160
GO:0051656	P	establishment of organelle localization	17	101	0.068	1	LG2236913,LG9771410,LG7636218,LG9822833,LG9798436,LG8730285,LG3329995,LG1109270,LG4390352,LG2245336,LG2250129,LG7668509,LG9763872,LG2191291,LG4371526,LG2216844
GO:0009733	P	response to auxin	68	512	0.069	1	LG4354120,LG5524487,LG3329351,LG1128634,LG1107631,LG4395496,LG3296099,LG7605562,LG5487481,LG7659003,LG8706464,LG5496525,LG4390494,LG4341160,LG5431901,LG0115236,LG1109819,LG8678816,LG5521872,LG9842237,LG9794984,LG3294460,LG5527599,LG3314189,LG5471453,LG4341200,LG4394306,LG3325608,LG1116410,LG2176284,LG9824183,LG5486475,LG2228730,LG2218517,LG3271411,LG8740470,LG8695624,LG9813071,LG1144905,LG3303130…
GO:0042335	P	cuticle development	8	37	0.069	1	LG8687213,LG9794782,LG2191946,LG4408256,LG5510173,LG4341666,LG8762720
GO:0044003	P	modification by symbiont of host morphology or physiology	8	37	0.069	1	LG1128634,LG4366689,LG8728155,LG5422363,LG3288475,LG2174588,LG0108087
GO:0051129	P	negative regulation of cellular component organization	22	139	0.069	1	LG9841520,LG9798436,LG5486579,LG2188285,LG8684519,LG5525785,LG9779264,LG9841460,LG195730,LG5491670,LG9816238,LG2239055,LG4398989,LG1145001,LG8736519,LG6543828,LG7620607,LG6556238,LG3312318,LG9841570,LG9814369
GO:0007275	P	multicellular organism development	396	3382	0.07	1	LG8748619,LG9794782,LG4401373,LG4406324,LG7620607,LG7656041,LG6592006,LG4394035,LG4372480,LG4386370,LG9770482,LG2183587,LG8704276,LG3331304,LG7639165,LG6589126,LG8722703,LG3331093,LG2236913,LG5463648,LG0110546,LG7617839,LG2190799,LG5471081,LG8761291,LG1149677,LG5486298,LG6579303,LG5444979,LG2254584,LG2207770,LG8708117,LG5462066,LG8686319,LG8676202,LG5426196,LG190739,LG4402933,LG6554263,LG2191934,…
GO:0010639	P	negative regulation of organelle organization	20	124	0.07	1	LG5491670,LG5525785,LG9816238,LG6543828,LG9841520,LG9780914,LG8684519,LG9798436,LG6556238,LG9779264,LG8736519,LG7620607,LG9841460,LG9841570,LG1145001,LG2239055,LG195730,LG5486579,LG3312318
GO:0009100	P	glycoprotein metabolic process	30	202	0.071	1	LG2183587,LG7636778,LG9814325,LG5464959,LG4349120,LG7602524,LG6537135,LG2185113,LG9822476,LG2250927,LG2221043,LG8733797,LG1125080,LG4364222,LG2236669,LG1156719,LG6583864,LG5517802,LG3327889,LG7625650,LG7667221,LG2186254,LG9811132,LG5512293,LG7638819,LG4364093,LG6596972,LG8719934,LG8738016
GO:0032273	P	positive regulation of protein polymerization	9	44	0.071	1	LG2214523,LG1116173,LG5525785,LG8707859,LG9816238,LG9800012,LG2235725,LG5521942
GO:0051494	P	negative regulation of cytoskeleton organization	9	44	0.071	1	LG9816238,LG9780914,LG8684519,LG5525785,LG9779264,LG8736519,LG7620607,LG1145001
GO:0006075	P	(1->3)-beta-D-glucan biosynthetic process	7	31	0.073	1	LG5508458,LG3271606,LG7635362,LG8724745,LG2219078,LG3271960
GO:0007050	P	cell cycle arrest	7	31	0.073	1	LG7608930,LG6547929,LG8759844,LG2252006,LG7608913,LG4406863
GO:0048316	P	seed development	89	691	0.073	1	LG2179809,LG9794782,LG1108064,LG9813627,LG1159592,LG2176207,LG8733797,LG4364222,LG0101802,LG2186709,LG6568914,LG2176284,LG7637038,LG4389308,LG1102677,LG9778113,LG2236913,LG5463648,LG5509154,LG5510173,LG8680287,LG1131661,LG4333754,LG5518261,LG2209670,LG4356787,LG5444979,LG8708117,LG9825588,LG4355494,LG0112030,LG8726807,LG3329351,LG9840493,LG1156834,LG8739089,LG8755015,LG4352651,LG8729742,LG5449879…
GO:0010214	P	seed coat development	8	38	0.076	1	LG2179809,LG5479675,LG4389308,LG2209670,LG6583864,LG6568914,LG4352651
GO:0044707	P	single-multicellular organism process	409	3506	0.076	1	LG8748619,LG9794782,LG4401373,LG4406324,LG7620607,LG7656041,LG6592006,LG4394035,LG4372480,LG4386370,LG9770482,LG2183587,LG8704276,LG3331304,LG7639165,LG6589126,LG8722703,LG4372623,LG3331093,LG2236913,LG5463648,LG0110546,LG7617839,LG5448334,LG5471081,LG8738461,LG8761291,LG1149677,LG5486298,LG6579303,LG5444979,LG2254584,LG2207770,LG8708117,LG5462066,LG5486475,LG8676202,LG5426196,LG190739,LG4402933,…
GO:0006891	P	intra-Golgi vesicle-mediated transport	12	66	0.077	1	LG1169134,LG7604126,LG3320743,LG2205237,LG7639046,LG7627818,LG2211803,LG6567298,LG3302491,LG4370272,LG9822476
GO:0008360	P	regulation of cell shape	12	66	0.077	1	LG7662090,LG3271784,LG3299330,LG7613636,LG5508458,LG3271411,LG3271606,LG7635362,LG8724745,LG2219078,LG3271960
GO:0080167	P	response to karrikin	17	103	0.077	1	LG1114447,LG0104793,LG2214220,LG6591813,LG3327371,LG6529377,LG4380551,LG3297795,LG3327356,LG3319808,LG8701002,LG6529342,LG5526460,LG3327295,LG3314390,LG3263336
GO:0031062	P	positive regulation of histone methylation	5	19	0.079	1	LG8679475,LG9837006,LG5518676,LG9807793
GO:0060966	P	regulation of gene silencing by RNA	5	19	0.079	1	LG2249087,LG8671854,LG5518676,LG8750563
GO:0048653	P	anther development	13	74	0.081	1	LG8748619,LG6544028,LG4386370,LG2204751,LG7610552,LG8757675,LG5502162,LG4401373,LG2211243,LG1129728,LG8762593,LG4362675
GO:0048507	P	meristem development	44	319	0.082	1	LG3321835,LG9794782,LG4415094,LG2208323,LG4333754,LG9812758,LG4400068,LG2242698,LG5422363,LG9813627,LG7629425,LG6559518,LG4378138,LG6550931,LG8758433,LG2207770,LG8733797,LG9816792,LG8689578,LG1156719,LG4408256,LG3325608,LG3328326,LG2176284,LG8738461,LG3315872,LG0105162,LG4366689,LG7667975,LG8722703,LG7632500,LG984103,LG9778113,LG5479675,LG5463648,LG8719934,LG8706439,LG5448334,LG6598289,LG2233487,…
GO:0016310	P	phosphorylation	252	2119	0.084	1	LG4376515,LG6559472,LG9796800,LG9794782,LG9783906,LG1165878,LG1135775,LG2244216,LG7609556,LG2207260,LG6595953,LG5430822,LG8747546,LG1159619,LG2193647,LG4844071,LG3279342,LG5452413,LG6570348,LG8748587,LG3328473,LG3326440,LG1169785,LG7638291,LG9780535,LG2194244,LG1149597,LG1140406,LG1164558,LG2194607,LG5491802,LG8690576,LG8745502,LG9792986,LG4359107,LG1109195,LG4394300,LG3275592,LG2204799,LG8700689…
GO:0031334	P	positive regulation of protein complex assembly	11	60	0.084	1	LG2214523,LG1116173,LG5525785,LG9807793,LG8707859,LG9816238,LG9800012,LG2235725,LG8712820,LG5521942
GO:0051817	P	modification of morphology or physiology of other organism involved in symbiotic interaction	8	39	0.084	1	LG1128634,LG4366689,LG8728155,LG5422363,LG3288475,LG2174588,LG0108087
GO:0030042	P	actin filament depolymerization	9	46	0.085	1	LG8684519,LG9780914,LG5525785,LG9779264,LG9816238,LG4384409,LG9817845,LG6534029
GO:0022622	P	root system development	78	605	0.086	1	LG4354120,LG6583864,LG1128634,LG4376859,LG5486298,LG6559518,LG4400068,LG3323483,LG785242,LG5487481,LG3843772,LG2238500,LG8722826,LG4843827,LG8755861,LG7669126,LG5519736,LG9772282,LG1171435,LG3322499,LG3313663,LG8733797,LG9816792,LG2254269,LG3289249,LG3327371,LG2229424,LG1156719,LG3294460,LG3327356,LG8735357,LG9823435,LG9813550,LG2176284,LG7651780,LG7617839,LG2211243,LG3263602,LG3325608,LG6587662,…
GO:0009791	P	post-embryonic development	229	1918	0.087	1	LG4362467,LG8748619,LG9794782,LG4406324,LG9812758,LG8700530,LG2179809,LG1108064,LG5487481,LG9813627,LG5485501,LG4384567,LG1159592,LG5467046,LG6592006,LG5471081,LG4394035,LG9770299,LG5449879,LG4372480,LG4386370,LG0101802,LG7651780,LG2213423,LG6532610,LG6579616,LG2186709,LG4362675,LG6568914,LG2176284,LG2211243,LG4389308,LG4395132,LG2228730,LG8725599,LG8700689,LG4382164,LG9806526,LG8716436,LG9788588…
GO:0016998	P	cell wall macromolecule catabolic process	6	26	0.087	1	LG4401718,LG2238500,LG4351951,LG6568215,LG2196461
GO:0048731	P	system development	291	2469	0.089	1	LG4376515,LG9789213,LG8748619,LG9794782,LG9812758,LG8724958,LG2179809,LG5463630,LG1108064,LG5487481,LG7620607,LG4383997,LG5485501,LG1159592,LG5467046,LG6592006,LG9807793,LG5471081,LG4843827,LG4394035,LG2176207,LG8733797,LG195392,LG4386370,LG4382261,LG7651780,LG2213423,LG6532610,LG6579616,LG2186709,LG1132835,LG4362675,LG6568914,LG2176284,LG2211243,LG4389308,LG785903,LG2228730,LG8725599,LG2183587,L…
GO:0040008	P	regulation of growth	65	497	0.09	1	LG5467046,LG2208323,LG5444578,LG8677538,LG9780724,LG1102495,LG5442545,LG1109270,LG3321835,LG3269416,LG1102789,LG4378138,LG4390494,LG1151222,LG8726838,LG8758433,LG3327295,LG6578987,LG4369805,LG2188285,LG5521782,LG9816792,LG8750814,LG3327371,LG6532610,LG1156719,LG5486874,LG3327356,LG3299330,LG4364899,LG8712834,LG2217540,LG2179498,LG7633743,LG8700689,LG8716436,LG5511404,LG9788588,LG9780716,LG7667975…
GO:0009944	P	polarity specification of adaxial/abaxial axis	7	33	0.091	1	LG8700689,LG5479675,LG5422363,LG6598289,LG7632500,LG5467046
GO:0046785	P	microtubule polymerization	7	33	0.091	1	LG7617839,LG5430044,LG5508247,LG9800012,LG3328954,LG5521942
GO:0010267	P	production of ta-siRNAs involved in RNA interference	5	20	0.092	1	LG5469911,LG4366689,LG0105475,LG5422363
GO:0044273	P	sulfur compound catabolic process	5	20	0.092	1	LG9805100,LG5512293,LG6571680,LG1125080
GO:0051128	P	regulation of cellular component organization	86	676	0.092	1	LG5467046,LG3271784,LG2249087,LG1119133,LG7620607,LG9779199,LG5486579,LG5521942,LG8726838,LG8686319,LG3300303,LG5521782,LG2214523,LG2219078,LG9841460,LG2211243,LG3271411,LG8700689,LG9805502,LG9800012,LG2239055,LG4843827,LG5518676,LG1148875,LG3291854,LG9841570,LG8679475,LG2191291,LG1116173,LG1109270,LG3269416,LG2179498,LG8684519,LG9836960,LG4398989,LG9816238,LG6556238,LG3312318,LG5483859,LG8712820…
GO:0030837	P	negative regulation of actin filament polymerization	8	40	0.093	1	LG8684519,LG9780914,LG5525785,LG9779264,LG9816238,LG7620607,LG1145001
GO:0031333	P	negative regulation of protein complex assembly	8	40	0.093	1	LG8684519,LG9780914,LG5525785,LG9779264,LG9816238,LG7620607,LG1145001
GO:0032272	P	negative regulation of protein polymerization	8	40	0.093	1	LG8684519,LG9780914,LG5525785,LG9779264,LG9816238,LG7620607,LG1145001
GO:0051510	P	regulation of unidimensional cell growth	10	54	0.093	1	LG2188285,LG5521782,LG5479675,LG1148875,LG5486874,LG3269416,LG4362001,LG4364899,LG8726838
GO:0052545	P	callose localization	13	76	0.093	1	LG7651232,LG8744619,LG3286417,LG8724745,LG4348334,LG190008,LG6545401,LG1129728,LG7655628,LG3308107,LG8709217,LG2250931
GO:0071824	P	protein-DNA complex subunit organization	22	145	0.094	1	LG7635587,LG1147002,LG5475525,LG2176207,LG8735051,LG3329061,LG191883,LG4356567,LG7642616,LG8745119,LG0105162,LG6531421,LG5525129,LG5504990,LG8703540,LG8745082,LG8689034,LG3285104,LG3291854,LG5448486,LG194517
GO:0010015	P	root morphogenesis	37	266	0.096	1	LG785242,LG3843772,LG2238500,LG8758433,LG9772282,LG3313663,LG8733797,LG9816792,LG3289249,LG1156719,LG6583864,LG3325608,LG2205266,LG2211243,LG7669126,LG196506,LG5424891,LG5503053,LG5497740,LG5517454,LG1108618,LG6568215,LG8750699,LG2236913,LG8719934,LG9794020,LG7617839,LG5508247,LG5471081,LG7643974,LG9826573,LG5443580,LG4401373,LG5491320,LG8762720,LG8724855
GO:0031047	P	gene silencing by RNA	34	242	0.097	1	LG1128634,LG2249087,LG4366689,LG1119133,LG7649663,LG8704141,LG8750563,LG4398046,LG8671854,LG7667190,LG1160384,LG8740962,LG197432,LG2235428,LG8684082,LG5469911,LG9836620,LG5493872,LG8676938,LG6564874,LG2174588,LG8738585,LG5422363,LG5518676,LG3288475,LG0760578,LG0105475,LG9812596,LG5465923,LG0108087,LG9839194,LG197390,LG5490465
GO:0034968	P	histone lysine methylation	14	84	0.097	1	LG8704141,LG1153135,LG4361157,LG2204751,LG3288475,LG8679475,LG3303544,LG2205266,LG6564874,LG8683766,LG9807793,LG9837006,LG5518676
GO:0010093	P	specification of floral organ identity	6	27	0.098	1	LG8748619,LG1153135,LG6550931,LG3315872,LG7632500
GO:0010411	P	xyloglucan metabolic process	11	62	0.098	1	LG3268629,LG1139070,LG4417241,LG9810939,LG2209425,LG6528738,LG1160804,LG4370227,LG3319874,LG8694651
GO:0042391	P	regulation of membrane potential	11	62	0.098	1	LG2198155,LG5470463,LG4407823,LG5434759,LG1157115,LG4407782,LG5470512,LG785903,LG2198013,LG5521703
GO:0030036	P	actin cytoskeleton organization	23	154	0.099	1	LG8675765,LG1109270,LG9780914,LG8707859,LG4384409,LG7623789,LG8734859,LG5463737,LG5525785,LG9779264,LG1116173,LG3271411,LG5491670,LG9816238,LG2216844,LG6534029,LG8684519,LG1145001,LG9822833,LG7620607,LG9817845,LG2235725
GO:0007006	P	mitochondrial membrane organization	5	21	0.1	1	LG2243763,LG5521703,LG5458669,LG5508348
GO:0009943	P	adaxial/abaxial axis specification	7	34	0.1	1	LG8700689,LG5479675,LG5422363,LG6598289,LG7632500,LG5467046
GO:0048236	P	plant-type spore development	10	55	0.1	1	LG4394035,LG9770403,LG5425724,LG7610552,LG3325608,LG2200400,LG6559518,LG6560358,LG4362675
GO:0051302	P	regulation of cell division	12	70	0.1	1	LG5467046,LG987350,LG5463737,LG3313663,LG3269416,LG7662090,LG2205266,LG8700689,LG5513574,LG5456375,LG8686319
GO:0051495	P	positive regulation of cytoskeleton organization	9	48	0.1	1	LG2214523,LG1116173,LG5525785,LG8707859,LG9816238,LG9800012,LG2235725,LG5521942
GO:0006074	P	(1->3)-beta-D-glucan metabolic process	7	35	0.11	1	LG5508458,LG3271606,LG7635362,LG8724745,LG2219078,LG3271960
GO:0008356	P	asymmetric cell division	6	28	0.11	1	LG8726807,LG5518261,LG3318968,LG1113493,LG4397731
GO:0009624	P	response to nematode	15	94	0.11	1	LG3296099,LG196506,LG5479675,LG1148591,LG1103703,LG8763513,LG7617839,LG5508247,LG8706464,LG9800012,LG8740470,LG7636010,LG5521872,LG5521942
GO:0010090	P	trichome morphogenesis	12	71	0.11	1	LG7662090,LG6558029,LG2191946,LG9784586,LG2197461,LG8680694,LG8707859,LG2177408,LG2235725,LG6567161,LG8696619
GO:0033865	P	nucleoside bisphosphate metabolic process	7	35	0.11	1	LG6590914,LG9822572,LG1150195,LG2222420,LG5421632,LG2215392
GO:0033875	P	ribonucleoside bisphosphate metabolic process	7	35	0.11	1	LG6590914,LG9822572,LG1150195,LG2222420,LG5421632,LG2215392
GO:0034032	P	purine nucleoside bisphosphate metabolic process	7	35	0.11	1	LG6590914,LG9822572,LG1150195,LG2222420,LG5421632,LG2215392
GO:0048444	P	floral organ morphogenesis	12	71	0.11	1	LG3315872,LG4336574,LG1153135,LG6550931,LG8757675,LG8748619,LG7662090,LG7632500,LG5513574,LG6585410,LG8762593
GO:0048764	P	trichoblast maturation	15	94	0.11	1	LG2236913,LG5503053,LG5443580,LG3263602,LG1108618,LG3289249,LG7617839,LG5471081,LG3843772,LG7643974,LG2205266,LG6583864,LG5508247,LG8762720
GO:0048765	P	root hair cell differentiation	15	94	0.11	1	LG2236913,LG5503053,LG5443580,LG3263602,LG1108618,LG3289249,LG7617839,LG5471081,LG3843772,LG7643974,LG2205266,LG6583864,LG5508247,LG8762720
GO:0065001	P	specification of axis polarity	7	35	0.11	1	LG8700689,LG5479675,LG5422363,LG6598289,LG7632500,LG5467046
GO:0000079	P	regulation of cyclin-dependent protein serine/threonine kinase activity	6	29	0.12	1	LG2244884,LG1159619,LG4394300,LG7608913,LG5520063
GO:0007140	P	male meiosis	6	29	0.12	1	LG5425724,LG6574565,LG5520715,LG5495599,LG4333289
GO:0019252	P	starch biosynthetic process	9	50	0.12	1	LG9813285,LG9824922,LG8724332,LG2224182,LG5492247,LG7628323,LG4380496,LG8714939
GO:0030029	P	actin filament-based process	26	183	0.12	1	LG8675765,LG1109270,LG9769232,LG9780914,LG8707859,LG4384409,LG7623789,LG5487881,LG8734859,LG5463737,LG5525785,LG9779264,LG785903,LG1116173,LG3271411,LG5491670,LG9816238,LG2216844,LG6534029,LG8684519,LG1145001,LG9822833,LG7620607,LG9817845,LG2235725
GO:0043242	P	negative regulation of protein complex disassembly	7	36	0.12	1	LG8684519,LG9780914,LG5525785,LG9779264,LG8736519,LG9816238
GO:0043254	P	regulation of protein complex assembly	20	135	0.12	1	LG9779264,LG5491670,LG1109270,LG2214523,LG9780914,LG9822833,LG5525785,LG9807793,LG8707859,LG9816238,LG7620607,LG9800012,LG2216844,LG2235725,LG8684519,LG1145001,LG8712820,LG5521942,LG1116173
GO:1901880	P	negative regulation of protein depolymerization	7	36	0.12	1	LG8684519,LG9780914,LG5525785,LG9779264,LG8736519,LG9816238
GO:1904029	P	regulation of cyclin-dependent protein kinase activity	6	29	0.12	1	LG2244884,LG1159619,LG4394300,LG7608913,LG5520063
GO:0006970	P	response to osmotic stress	93	752	0.13	1	LG7629802,LG7621362,LG7600543,LG4372480,LG5494594,LG2228730,LG2183587,LG4354568,LG9806526,LG5471686,LG7621440,LG2194755,LG1156151,LG6575353,LG7609968,LG4341160,LG193465,LG7629865,LG7604893,LG3312933,LG785892,LG8739101,LG3327295,LG8678816,LG1150195,LG7619087,LG5434240,LG785242,LG4341200,LG3327356,LG9815443,LG3280825,LG7629030,LG9825588,LG196506,LG1142062,LG6599401,LG2176377,LG5477669,LG5463737,LG4…
GO:0009956	P	radial pattern formation	5	23	0.13	1	LG6544028,LG984103,LG3325608,LG6598289
GO:0010091	P	trichome branching	7	37	0.13	1	LG2191946,LG9784586,LG2177408,LG7662090,LG6567161,LG8696619
GO:0016458	P	gene silencing	48	367	0.13	1	LG1128634,LG2249087,LG4366689,LG1119133,LG5500954,LG8738585,LG9831535,LG8704141,LG8750563,LG4398046,LG7614962,LG8671854,LG7667190,LG1160384,LG7649663,LG5518676,LG197432,LG985762,LG8684082,LG5452808,LG5469911,LG5487188,LG8708985,LG9836620,LG5493872,LG5500940,LG8676938,LG4368583,LG6564874,LG2174588,LG2239055,LG5422363,LG9837006,LG8740962,LG5500885,LG3288475,LG0760578,LG2235428,LG0105475,LG3291854,L…
GO:0043414	P	macromolecule methylation	40	301	0.13	1	LG5519793,LG3275646,LG1153932,LG2249087,LG4361157,LG1119133,LG8738585,LG5516296,LG9807793,LG8704141,LG8750563,LG9824479,LG7667190,LG1153135,LG4382261,LG2204751,LG3303544,LG2205266,LG2174264,LG8684082,LG5493872,LG197432,LG1137431,LG3288475,LG7604438,LG2239055,LG8683766,LG9837006,LG5518676,LG0760578,LG3291854,LG8679475,LG9812596,LG388492,LG3263864,LG6564874,LG9839194,LG197390,LG5490465
GO:0046434	P	organophosphate catabolic process	8	44	0.13	1	LG5496605,LG4411118,LG2234892,LG9806210,LG9813627,LG6579303,LG4416737
GO:0046620	P	regulation of organ growth	5	23	0.13	1	LG6532610,LG6585410,LG1143430,LG8724855
GO:0048563	P	post-embryonic organ morphogenesis	12	74	0.13	1	LG3315872,LG4336574,LG1153135,LG6550931,LG8757675,LG8748619,LG7662090,LG7632500,LG5513574,LG6585410,LG8762593
GO:0051640	P	organelle localization	20	136	0.13	1	LG2236913,LG8734859,LG9771410,LG7636218,LG9822833,LG4400068,LG1109270,LG197357,LG3329995,LG9798436,LG4332857,LG4390352,LG2245336,LG2250129,LG8730285,LG9763872,LG2191291,LG4371526,LG2216844
GO:0098609	P	cell-cell adhesion	5	23	0.13	1	LG987597,LG786117,LG8679037,LG1157115
GO:1901652	P	response to peptide	5	23	0.13	1	LG3327295,LG3327356,LG3327371,LG4344064
GO:0007051	P	spindle organization	9	52	0.14	1	LG2221197,LG8689825,LG5430044,LG3277145,LG9800012,LG6567200,LG3328954,LG5521942
GO:0009651	P	response to salt stress	82	663	0.14	1	LG1114918,LG193465,LG5486148,LG9825588,LG7604893,LG6539889,LG785242,LG3300367,LG1146061,LG2238500,LG4369146,LG7629802,LG5484851,LG785892,LG6566642,LG7621362,LG5426176,LG7621440,LG785855,LG3327295,LG7600577,LG7600543,LG1150195,LG9824032,LG4372480,LG7633581,LG7619087,LG3280161,LG5426160,LG5434240,LG8680694,LG3327371,LG7667253,LG4341200,LG3327356,LG9815443,LG1156151,LG3280825,LG7629030,LG5494594,LG9…
GO:0009860	P	pollen tube growth	19	130	0.14	1	LG4362001,LG8734859,LG5521782,LG5464959,LG5443580,LG9822833,LG6539596,LG7633743,LG2236669,LG5442545,LG1109270,LG2216844,LG2202525,LG8735332,LG4352538,LG5426873,LG8726838,LG9829580
GO:0009887	P	organ morphogenesis	31	227	0.14	1	LG3311975,LG8748619,LG5467046,LG5486148,LG1128634,LG8722826,LG9813627,LG6585410,LG8724745,LG8762593,LG5519736,LG4336574,LG1153135,LG4382261,LG1156719,LG8735357,LG9813550,LG3315872,LG8700689,LG8757675,LG2174588,LG7662090,LG8761499,LG7632500,LG984103,LG8733797,LG8719934,LG8706439,LG6550931,LG5513574
GO:0032501	P	multicellular organismal process	434	3794	0.14	1	LG8748619,LG9794782,LG4401373,LG4406324,LG7620607,LG7656041,LG6592006,LG4394035,LG4372480,LG4386370,LG9837006,LG8735332,LG2183587,LG8704276,LG3331304,LG7639165,LG6589126,LG8722703,LG4372623,LG3331093,LG2236913,LG5463648,LG0110546,LG7617839,LG5448334,LG5471081,LG8738461,LG8761291,LG1149677,LG5486298,LG6579303,LG5444979,LG2254584,LG2207770,LG8708117,LG5462066,LG5486475,LG8676202,LG5426196,LG8748026…
GO:0035265	P	organ growth	6	30	0.14	1	LG9788588,LG6532610,LG6585410,LG1143430,LG8724855
GO:0045010	P	actin nucleation	6	30	0.14	1	LG1116173,LG5525785,LG8707859,LG9816238,LG2235725
GO:1902275	P	regulation of chromatin organization	16	106	0.14	1	LG4368583,LG9841520,LG9814369,LG2249087,LG8679475,LG1119133,LG3291854,LG9841570,LG195730,LG5518676,LG2239055,LG9841460,LG9807793,LG9837006,LG8750563
GO:0007030	P	Golgi organization	6	31	0.15	1	LG9770403,LG2211803,LG3302491,LG6560358,LG9822476
GO:0009606	P	tropism	16	107	0.15	1	LG4354120,LG3271411,LG1131868,LG2236913,LG1103703,LG2221792,LG8752590,LG4398401,LG8706464,LG2231884,LG8740470,LG4391640,LG8763397,LG5521872,LG5492386
GO:0010817	P	regulation of hormone levels	38	289	0.15	1	LG4354120,LG1128634,LG3290261,LG8706464,LG5496525,LG5431901,LG1109819,LG9807870,LG8733797,LG3318968,LG7629207,LG1156719,LG3294460,LG4394306,LG8740470,LG3299330,LG9824183,LG0102696,LG2218517,LG9813071,LG2231884,LG8757675,LG2231497,LG2174588,LG984103,LG1102789,LG5521872,LG5495455,LG5844700,LG2236913,LG4355569,LG8719934,LG1103703,LG5450792,LG5430438,LG190739,LG3309945
GO:0018022	P	peptidyl-lysine methylation	14	92	0.15	1	LG8704141,LG1153135,LG4361157,LG2204751,LG3288475,LG8679475,LG3303544,LG2205266,LG6564874,LG8683766,LG9807793,LG9837006,LG5518676
GO:0033044	P	regulation of chromosome organization	22	156	0.15	1	LG2249087,LG1119133,LG9798436,LG5486579,LG8750563,LG9841460,LG9841520,LG9807793,LG195730,LG8679475,LG2239055,LG9837006,LG5518676,LG4368583,LG6543828,LG6556238,LG3291854,LG3312318,LG5483859,LG9814369,LG9841570
GO:0035821	P	modification of morphology or physiology of other organism	9	53	0.15	1	LG983364,LG1128634,LG4366689,LG8728155,LG5422363,LG3288475,LG2174588,LG0108087
GO:0046839	P	phospholipid dephosphorylation	7	38	0.15	1	LG0109687,LG2247049,LG3293769,LG9813627,LG6579303,LG9837522
GO:0050793	P	regulation of developmental process	110	908	0.15	1	LG4406324,LG3271784,LG4362467,LG6592006,LG8726838,LG2176207,LG4372480,LG6532610,LG2186709,LG2211243,LG4395132,LG2228730,LG8725599,LG7629425,LG9806526,LG9788588,LG1144905,LG7667975,LG3331304,LG8722703,LG2229424,LG1143430,LG7631081,LG5448334,LG8738461,LG3264268,LG3269416,LG4378138,LG1127121,LG5487786,LG2207770,LG0105162,LG9837006,LG4384581,LG9815723,LG5424321,LG4355494,LG4402933,LG8699783,LG4398989…
GO:0052543	P	callose deposition in cell wall	11	68	0.15	1	LG7651232,LG8744619,LG3286417,LG8724745,LG4348334,LG190008,LG1129728,LG7655628,LG3308107,LG8709217
GO:0009793	P	embryo development ending in seed dormancy	57	452	0.16	1	LG8729742,LG9794782,LG3329351,LG5486148,LG7633757,LG4333754,LG5518261,LG4364222,LG2242698,LG4360309,LG1108064,LG6537135,LG9813627,LG4356787,LG2233487,LG1159592,LG5444979,LG0115236,LG5519736,LG2182008,LG3313663,LG8689578,LG3301113,LG4408256,LG2186709,LG8735357,LG9813550,LG2176284,LG6587662,LG3322499,LG0112030,LG9770403,LG9794984,LG8726807,LG5449889,LG7637038,LG5510173,LG1121560,LG7645949,LG8761499…
GO:0010540	P	basipetal auxin transport	6	32	0.16	1	LG2236913,LG3309945,LG2231884,LG2231497,LG984103
GO:0045036	P	protein targeting to chloroplast	6	32	0.16	1	LG2254309,LG5432544,LG4341160,LG4341200,LG3262528
GO:0048366	P	leaf development	55	436	0.16	1	LG3311975,LG8748619,LG5467046,LG3329351,LG5486148,LG1128634,LG7633757,LG9794984,LG195361,LG2209774,LG9813627,LG8724745,LG5519736,LG8733797,LG3318968,LG4382261,LG195392,LG1156719,LG195730,LG9813550,LG8735357,LG7617839,LG5442325,LG8676202,LG2183587,LG3322499,LG3315872,LG8700689,LG0105162,LG1144905,LG5508247,LG8676938,LG2245150,LG1121560,LG2174588,LG7662090,LG2182107,LG8761499,LG7632500,LG984103,LG8…
GO:0051648	P	vesicle localization	7	39	0.16	1	LG9771410,LG9822833,LG3329995,LG1109270,LG2216844,LG2191291
GO:0051650	P	establishment of vesicle localization	7	39	0.16	1	LG9771410,LG9822833,LG3329995,LG1109270,LG2216844,LG2191291
GO:0060968	P	regulation of gene silencing	14	93	0.16	1	LG5500885,LG7614962,LG2249087,LG5500940,LG1119133,LG5500954,LG2239055,LG8671854,LG5518676,LG5465923,LG9837006,LG8750563,LG4368583
GO:0072596	P	establishment of protein localization to chloroplast	6	32	0.16	1	LG2254309,LG5432544,LG4341160,LG4341200,LG3262528
GO:0006022	P	aminoglycan metabolic process	8	47	0.17	1	LG8745088,LG2191826,LG1125002,LG2238500,LG8745142,LG6568215,LG7637493
GO:0006355	P	regulation of transcription, DNA-templated	334	2916	0.17	1	LG8741052,LG5484374,LG9764032,LG4394087,LG6573737,LG2249087,LG9763816,LG1119133,LG8683715,LG3270094,LG9770456,LG8674736,LG4415094,LG5479999,LG4384567,LG1159592,LG5486579,LG2253271,LG6846296,LG5461954,LG7666990,LG8689436,LG4341261,LG4394035,LG4350647,LG3288475,LG4402933,LG4372480,LG8724091,LG1102677,LG4386370,LG2229424,LG193365,LG8700858,LG4348386,LG2186709,LG9841460,LG2176284,LG2190197,LG9812758,…
GO:0006486	P	protein glycosylation	25	183	0.17	1	LG2183587,LG7636778,LG9814325,LG5464959,LG4349120,LG7602524,LG6537135,LG9822476,LG2250927,LG2221043,LG8733797,LG4364222,LG2236669,LG1156719,LG6583864,LG5517802,LG3327889,LG7667221,LG9811132,LG7638819,LG4364093,LG6596972,LG8719934,LG8738016
GO:0008544	P	epidermis development	5	25	0.17	1	LG1121560,LG7623403,LG7662090,LG9771551
GO:0009101	P	glycoprotein biosynthetic process	26	192	0.17	1	LG2183587,LG7636778,LG9814325,LG5464959,LG4349120,LG7602524,LG6537135,LG2185113,LG9822476,LG2250927,LG2221043,LG8733797,LG4364222,LG2236669,LG1156719,LG6583864,LG5517802,LG3327889,LG7667221,LG9811132,LG7638819,LG8719934,LG6596972,LG4364093,LG8738016
GO:0009640	P	photomorphogenesis	14	94	0.17	1	LG4354120,LG9770299,LG3327295,LG8706464,LG1103703,LG3327371,LG7619843,LG3327356,LG2231884,LG8740470,LG3297795,LG5521872,LG7604947
GO:0009913	P	epidermal cell differentiation	5	25	0.17	1	LG1121560,LG7623403,LG7662090,LG9771551
GO:0010073	P	meristem maintenance	21	151	0.17	1	LG7667975,LG5479675,LG8733797,LG4415094,LG9816792,LG8719934,LG9812758,LG8722703,LG4400068,LG5448334,LG1156719,LG2208323,LG3315872,LG3328326,LG4378138,LG6550931,LG4366689,LG5422363,LG3321835,LG8738461
GO:0043413	P	macromolecule glycosylation	25	183	0.17	1	LG2183587,LG7636778,LG9814325,LG5464959,LG4349120,LG7602524,LG6537135,LG9822476,LG2250927,LG2221043,LG8733797,LG4364222,LG2236669,LG1156719,LG6583864,LG5517802,LG3327889,LG7667221,LG9811132,LG7638819,LG4364093,LG6596972,LG8719934,LG8738016
GO:0048364	P	root development	74	601	0.17	1	LG4354120,LG1128634,LG4376859,LG5486298,LG4400068,LG3323483,LG785242,LG5487481,LG3843772,LG2238500,LG6559518,LG4843827,LG8755861,LG7669126,LG8758433,LG9772282,LG1171435,LG8719934,LG3313663,LG8733797,LG9816792,LG2254269,LG3289249,LG3327371,LG2229424,LG1156719,LG3294460,LG3327356,LG6583864,LG9823435,LG2205266,LG2176284,LG7651780,LG7617839,LG2211243,LG3263602,LG3325608,LG6587662,LG5426346,LG4355494,…
GO:0048469	P	cell maturation	15	102	0.17	1	LG2236913,LG5503053,LG5443580,LG3263602,LG1108618,LG3289249,LG7617839,LG5471081,LG3843772,LG7643974,LG2205266,LG6583864,LG5508247,LG8762720
GO:0052386	P	cell wall thickening	11	70	0.17	1	LG7651232,LG8744619,LG3286417,LG8724745,LG4348334,LG190008,LG1129728,LG7655628,LG3308107,LG8709217
GO:1903506	P	regulation of nucleic acid-templated transcription	334	2916	0.17	1	LG8741052,LG5484374,LG9764032,LG4394087,LG6573737,LG2249087,LG9763816,LG1119133,LG8683715,LG3270094,LG9770456,LG8674736,LG4415094,LG5479999,LG4384567,LG1159592,LG5486579,LG2253271,LG6846296,LG5461954,LG7666990,LG8689436,LG4341261,LG4394035,LG4350647,LG3288475,LG4402933,LG4372480,LG8724091,LG1102677,LG4386370,LG2229424,LG193365,LG8700858,LG4348386,LG2186709,LG9841460,LG2176284,LG2190197,LG9812758,…
GO:1990778	P	protein localization to cell periphery	7	40	0.17	1	LG4373074,LG4380837,LG1157115,LG4401373,LG2211243,LG785903
GO:2001141	P	regulation of RNA biosynthetic process	334	2916	0.17	1	LG8741052,LG5484374,LG9764032,LG4394087,LG6573737,LG2249087,LG9763816,LG1119133,LG8683715,LG3270094,LG9770456,LG8674736,LG4415094,LG5479999,LG4384567,LG1159592,LG5486579,LG2253271,LG6846296,LG5461954,LG7666990,LG8689436,LG4341261,LG4394035,LG4350647,LG3288475,LG4402933,LG4372480,LG8724091,LG1102677,LG4386370,LG2229424,LG193365,LG8700858,LG4348386,LG2186709,LG9841460,LG2176284,LG2190197,LG9812758,…
GO:2001251	P	negative regulation of chromosome organization	11	70	0.17	1	LG9814369,LG6543828,LG9841570,LG6556238,LG3312318,LG9798436,LG195730,LG2239055,LG9841460,LG5486579
GO:0006030	P	chitin metabolic process	6	33	0.18	1	LG8745088,LG2238500,LG8745142,LG6568215,LG7637493
GO:0006032	P	chitin catabolic process	6	33	0.18	1	LG8745088,LG2238500,LG8745142,LG6568215,LG7637493
GO:0006351	P	transcription, DNA-templated	384	3369	0.18	1	LG1119133,LG8683715,LG9770456,LG5479999,LG9764204,LG4394035,LG4372480,LG3259916,LG4386370,LG193365,LG8700858,LG9841460,LG7651565,LG9806865,LG3331304,LG6589126,LG197746,LG6590468,LG5465838,LG0110546,LG4416729,LG1149677,LG7600596,LG5516296,LG7666976,LG8722791,LG3314460,LG6581936,LG1170622,LG5462066,LG8676202,LG5426196,LG5487188,LG4402933,LG6554263,LG5518190,LG2182107,LG6534776,LG2247488,LG2183403,L…
GO:0009553	P	embryo sac development	23	169	0.18	1	LG3301113,LG6559518,LG8686319,LG9820458,LG3307698,LG1171515,LG5434240,LG9780535,LG4362675,LG8712834,LG3281299,LG3325608,LG4354568,LG5435041,LG4394035,LG2253617,LG2232653,LG6544028,LG3302379,LG4365169,LG5425724,LG7610552
GO:0030835	P	negative regulation of actin filament depolymerization	6	33	0.18	1	LG8684519,LG9780914,LG5525785,LG9779264,LG9816238
GO:0044085	P	cellular component biogenesis	194	1664	0.18	1	LG4373197,LG8675641,LG4373074,LG3270505,LG1165878,LG4349120,LG8748748,LG5430044,LG1172628,LG1108064,LG1115975,LG7620607,LG9779199,LG5436153,LG1138730,LG7623789,LG3331093,LG8686319,LG1139070,LG5485830,LG2214523,LG8763513,LG4364222,LG9841460,LG2211243,LG3328954,LG785903,LG7615096,LG8675464,LG1122051,LG7631615,LG7637038,LG5495839,LG9810939,LG8703540,LG9800012,LG6567200,LG7629030,LG5487319,LG1142994,…
GO:0045493	P	xylan catabolic process	5	26	0.18	1	LG4345471,LG8694651,LG4417241,LG9836281
GO:0046348	P	amino sugar catabolic process	6	33	0.18	1	LG8745088,LG2238500,LG8745142,LG6568215,LG7637493
GO:0051693	P	actin filament capping	6	33	0.18	1	LG8684519,LG9780914,LG5525785,LG9779264,LG9816238
GO:0072598	P	protein localization to chloroplast	6	33	0.18	1	LG2254309,LG5432544,LG4341160,LG4341200,LG3262528
GO:0097659	P	nucleic acid-templated transcription	384	3369	0.18	1	LG1119133,LG8683715,LG9770456,LG5479999,LG9764204,LG4394035,LG4372480,LG3259916,LG4386370,LG193365,LG8700858,LG9841460,LG7651565,LG9806865,LG3331304,LG6589126,LG197746,LG6590468,LG5465838,LG0110546,LG4416729,LG1149677,LG7600596,LG5516296,LG7666976,LG8722791,LG3314460,LG6581936,LG1170622,LG5462066,LG8676202,LG5426196,LG5487188,LG4402933,LG6554263,LG5518190,LG2182107,LG6534776,LG2247488,LG2183403,L…
GO:1901072	P	glucosamine-containing compound catabolic process	6	33	0.18	1	LG8745088,LG2238500,LG8745142,LG6568215,LG7637493
GO:1905269	P	positive regulation of chromatin organization	6	33	0.18	1	LG9807793,LG3291854,LG8679475,LG9837006,LG5518676
GO:0006353	P	DNA-templated transcription, termination	8	49	0.19	1	LG3307733,LG8671813,LG5422363,LG2204491,LG8700858,LG9770456,LG7645949
GO:0009409	P	response to cold	51	408	0.19	1	LG0110546,LG2182598,LG3312933,LG3843772,LG1146061,LG4417188,LG5518750,LG5426176,LG2182642,LG9829281,LG5426160,LG4402933,LG2251930,LG4341200,LG5430568,LG4382164,LG2201235,LG5526460,LG5494594,LG4384581,LG8712834,LG5426196,LG9832859,LG8748026,LG4333974,LG3328326,LG1142062,LG3331304,LG2178747,LG4344064,LG2245150,LG4417195,LG3280161,LG4341160,LG3262528,LG2201101,LG9827292,LG0760635,LG4395478,LG2254309…
GO:0010629	P	negative regulation of gene expression	77	634	0.19	1	LG1149677,LG1128634,LG5444578,LG2249087,LG2239969,LG7600596,LG1119133,LG5500954,LG888682,LG5485501,LG7664376,LG9831535,LG5479999,LG8704141,LG4394087,LG7600627,LG8750563,LG4368583,LG4398046,LG5518676,LG2191590,LG2188285,LG4396041,LG3307733,LG1160384,LG7649663,LG4352417,LG1105817,LG4374637,LG3256815,LG5438300,LG197432,LG9814369,LG8741832,LG985762,LG8684082,LG5452808,LG5469911,LG8738329,LG1150454,LG…
GO:0010647	P	positive regulation of cell communication	17	120	0.19	1	LG7632979,LG4355569,LG8699783,LG1109819,LG8722837,LG1164558,LG6589971,LG7667253,LG7609890,LG5450792,LG1157115,LG8700530,LG2178747,LG9803634,LG3284909,LG5424321
GO:0030834	P	regulation of actin filament depolymerization	6	34	0.19	1	LG8684519,LG9780914,LG5525785,LG9779264,LG9816238
GO:0040029	P	regulation of gene expression, epigenetic	34	263	0.19	1	LG1128634,LG6579616,LG2249087,LG4366689,LG5422363,LG7649663,LG9831535,LG8750563,LG4398046,LG8671854,LG1160384,LG4382261,LG9814369,LG985762,LG5465923,LG5452808,LG5469911,LG5487188,LG8708985,LG3288475,LG2174588,LG2239055,LG1119133,LG9837006,LG5518676,LG4368583,LG0760578,LG0105475,LG3291854,LG8679475,LG9812596,LG3263864,LG0108087
GO:0048588	P	developmental cell growth	25	186	0.19	1	LG5464959,LG3263602,LG5442545,LG3843772,LG8726838,LG6578987,LG8734859,LG2236669,LG8735332,LG7617839,LG5426873,LG2202525,LG7633743,LG2216844,LG1108618,LG4352538,LG5521782,LG5443580,LG9822833,LG1109270,LG5508247,LG7643974,LG4362001,LG6539596
GO:0051321	P	meiotic cell cycle	32	245	0.19	1	LG9798436,LG6592511,LG6559518,LG5521942,LG2250927,LG6566326,LG4394035,LG4340689,LG4362675,LG5520715,LG3325608,LG9821790,LG2194149,LG6539567,LG9820458,LG9770403,LG9802828,LG7631615,LG9789606,LG9800012,LG5495599,LG6560358,LG6543828,LG6544028,LG5425724,LG6574565,LG6556238,LG7610552,LG3312318,LG2200400,LG4333289
GO:1901071	P	glucosamine-containing compound metabolic process	6	34	0.19	1	LG8745088,LG2238500,LG8745142,LG6568215,LG7637493
GO:1901879	P	regulation of protein depolymerization	7	41	0.19	1	LG8684519,LG9780914,LG5525785,LG9779264,LG8736519,LG9816238
GO:0009629	P	response to gravity	11	73	0.2	1	LG4354120,LG3271411,LG1103703,LG2221792,LG2231884,LG8706464,LG8752590,LG8740470,LG5521872,LG5492386
GO:0009630	P	gravitropism	11	73	0.2	1	LG4354120,LG3271411,LG1103703,LG2221792,LG2231884,LG8706464,LG8752590,LG8740470,LG5521872,LG5492386
GO:0009740	P	gibberellic acid mediated signaling pathway	15	105	0.2	1	LG4333895,LG4333889,LG5483627,LG6579883,LG6550526,LG7613636,LG4380551,LG8700530,LG2175606,LG1164794,LG1151222,LG4351226,LG8683766,LG3263336
GO:0010476	P	gibberellin mediated signaling pathway	15	105	0.2	1	LG4333895,LG4333889,LG5483627,LG6579883,LG6550526,LG7613636,LG4380551,LG8700530,LG2175606,LG1164794,LG1151222,LG4351226,LG8683766,LG3263336
GO:0016042	P	lipid catabolic process	52	420	0.2	1	LG4338937,LG9789429,LG5421654,LG6577891,LG4376427,LG4362218,LG7611109,LG4357327,LG8674497,LG184589,LG2209754,LG2246812,LG4368548,LG1152076,LG9812634,LG7656041,LG4333974,LG1161886,LG8719486,LG2214977,LG193346,LG1168958,LG1150057,LG2246715,LG4416737,LG8759371,LG4357539,LG2217540,LG1148337,LG8757635,LG7633827,LG5473884,LG7616204,LG2178747,LG2225962,LG194129,LG4364403,LG2204396,LG4389401,LG4347998,LG…
GO:0016126	P	sterol biosynthetic process	10	65	0.2	1	LG8671854,LG2195344,LG9770373,LG1110385,LG1156834,LG2203770,LG8708117,LG5465923,LG2234439
GO:0032774	P	RNA biosynthetic process	384	3383	0.2	1	LG1119133,LG8683715,LG9770456,LG5479999,LG9764204,LG4394035,LG4372480,LG3259916,LG4386370,LG193365,LG8700858,LG9841460,LG7651565,LG9806865,LG3331304,LG6589126,LG197746,LG6590468,LG5465838,LG0110546,LG4416729,LG1149677,LG7600596,LG5516296,LG7666976,LG8722791,LG3314460,LG6581936,LG1170622,LG5462066,LG8676202,LG5426196,LG5487188,LG4402933,LG6554263,LG5518190,LG2182107,LG6534776,LG2247488,LG2183403,L…
GO:0035194	P	posttranscriptional gene silencing by RNA	14	97	0.2	1	LG4394087,LG8671854,LG1128634,LG4366689,LG0105475,LG5422363,LG7649663,LG2174588,LG9812596,LG5465923,LG0108087,LG5518676,LG5469911
GO:0035195	P	gene silencing by miRNA	7	42	0.2	1	LG4394087,LG8671854,LG1128634,LG2174588,LG5465923,LG5518676
GO:0042147	P	retrograde transport, endosome to Golgi	7	42	0.2	1	LG9779656,LG3320743,LG4370272,LG7639046,LG7627818,LG6567298
GO:0048509	P	regulation of meristem development	21	155	0.2	1	LG3311975,LG7667975,LG8733797,LG2207770,LG9816792,LG8719934,LG0105162,LG8706439,LG5448334,LG1156719,LG2208323,LG7629425,LG5479675,LG3325608,LG8722703,LG4378138,LG7632500,LG5513574,LG8738461,LG3321835
GO:0071370	P	cellular response to gibberellin stimulus	15	105	0.2	1	LG4333895,LG4333889,LG5483627,LG6579883,LG6550526,LG7613636,LG4380551,LG8700530,LG2175606,LG1164794,LG1151222,LG4351226,LG8683766,LG3263336
GO:0000003	P	reproduction	266	2325	0.21	1	LG4362467,LG8748619,LG9794782,LG9812758,LG8700530,LG7602524,LG2179809,LG5430044,LG1108064,LG4352538,LG7620607,LG5485501,LG1159592,LG5467046,LG6592006,LG5521942,LG4843827,LG8726838,LG9829580,LG8690628,LG4394035,LG2176207,LG8734859,LG6539596,LG4386370,LG4382261,LG6532610,LG5464959,LG2186709,LG4362675,LG8735332,LG2176284,LG8735357,LG4389308,LG4395132,LG2228730,LG8725599,LG8700689,LG4382164,LG8716436…
GO:0006026	P	aminoglycan catabolic process	6	35	0.21	1	LG8745088,LG2238500,LG8745142,LG6568215,LG7637493
GO:0009798	P	axis specification	10	66	0.21	1	LG6585410,LG5467046,LG2236913,LG5479675,LG5422363,LG6598289,LG7632500,LG2176284,LG8700689
GO:0009809	P	lignin biosynthetic process	14	98	0.21	1	LG8699347,LG8733345,LG4344723,LG9770346,LG9799140,LG2251930,LG7621335,LG0107260,LG9799152,LG6561706,LG5519281,LG5519295,LG4403298
GO:0022414	P	reproductive process	265	2315	0.21	1	LG4362467,LG8748619,LG9794782,LG9812758,LG8700530,LG7602524,LG2179809,LG5430044,LG1108064,LG4352538,LG7620607,LG5485501,LG1159592,LG5467046,LG6592006,LG5521942,LG4843827,LG8726838,LG9829580,LG8690628,LG4394035,LG2176207,LG8734859,LG6539596,LG4386370,LG4382261,LG6532610,LG5464959,LG2186709,LG4362675,LG8735332,LG2176284,LG8735357,LG4389308,LG4395132,LG2228730,LG8725599,LG8700689,LG4382164,LG8716436…
GO:0030838	P	positive regulation of actin filament polymerization	6	35	0.21	1	LG1116173,LG5525785,LG8707859,LG9816238,LG2235725
GO:0044702	P	single organism reproductive process	242	2109	0.21	1	LG4362467,LG8748619,LG9794782,LG9812758,LG8700530,LG2179809,LG5430044,LG1108064,LG4352538,LG7620607,LG5485501,LG1159592,LG5467046,LG6592006,LG5521942,LG4843827,LG8726838,LG9829580,LG3307698,LG2176207,LG8734859,LG4386370,LG4382261,LG6532610,LG5464959,LG2186709,LG4362675,LG8735332,LG2176284,LG8735357,LG4389308,LG4395132,LG8725599,LG8700689,LG4382164,LG8716436,LG9788588,LG3328326,LG3331304,LG7637038…
GO:0046394	P	carboxylic acid biosynthetic process	93	779	0.21	1	LG5423872,LG5479914,LG2254584,LG8689436,LG9770299,LG4372480,LG2205681,LG9777640,LG9837781,LG7651794,LG4338947,LG4415775,LG7663121,LG6539677,LG4341160,LG2254309,LG6555994,LG6568007,LG3288081,LG0112030,LG3265695,LG9838436,LG7619087,LG5528299,LG4341200,LG9815443,LG3280825,LG9774474,LG2198440,LG8748026,LG2200519,LG5435702,LG9809355,LG4417195,LG4347998,LG2187043,LG5477669,LG9837473,LG5444060,LG2228149…
GO:0070085	P	glycosylation	26	199	0.21	1	LG2183587,LG7636778,LG9814325,LG5464959,LG4349120,LG7602524,LG6537135,LG9822476,LG2250927,LG2221043,LG8733797,LG4364222,LG2236669,LG1156719,LG6583864,LG8708117,LG5517802,LG3327889,LG7667221,LG9811132,LG7638819,LG4364093,LG6596972,LG8719934,LG8738016
GO:0008202	P	steroid metabolic process	31	242	0.22	1	LG7616204,LG7612015,LG7604043,LG4362218,LG1138002,LG1122137,LG3283916,LG8671854,LG3314722,LG1102789,LG6557380,LG9770373,LG2203770,LG8708117,LG3275075,LG4411608,LG2191934,LG9813071,LG8757675,LG9823752,LG2195344,LG5844700,LG1110385,LG6555994,LG4340675,LG2190799,LG4368400,LG1156834,LG2234439,LG5465923
GO:0009808	P	lignin metabolic process	15	108	0.22	1	LG8699347,LG8733345,LG4344723,LG9770346,LG9799140,LG2251930,LG7621335,LG0107260,LG9799152,LG6561706,LG5519281,LG5519295,LG199339,LG4403298
GO:0009967	P	positive regulation of signal transduction	15	108	0.22	1	LG7632979,LG4355569,LG8699783,LG1109819,LG8722837,LG1164558,LG6589971,LG7667253,LG7609890,LG5450792,LG8700530,LG2178747,LG9803634,LG5424321
GO:0010025	P	wax biosynthetic process	10	67	0.22	1	LG6539677,LG2191946,LG2206476,LG8711746,LG9771130,LG8741068,LG9842311,LG4341666,LG4361566
GO:0046856	P	phosphatidylinositol dephosphorylation	5	28	0.22	1	LG9813627,LG6579303,LG9837522,LG2247049
GO:0051130	P	positive regulation of cellular component organization	22	166	0.22	1	LG7609797,LG4383997,LG4394087,LG1116173,LG8689825,LG8707859,LG5521942,LG2214523,LG5525785,LG9807793,LG9828430,LG9816238,LG9800012,LG1157115,LG9837006,LG5518676,LG5479675,LG3291854,LG8679475,LG2235725,LG8712820
GO:0071407	P	cellular response to organic cyclic compound	39	310	0.22	1	LG9815799,LG4394087,LG5444578,LG2249087,LG4366689,LG5422363,LG7649663,LG8724745,LG8762593,LG8750563,LG8678816,LG8703240,LG5431484,LG9796851,LG3301217,LG5424321,LG9770403,LG5511404,LG7627244,LG7645349,LG7639165,LG6590638,LG8699783,LG8700530,LG6560358,LG4843827,LG3289935,LG1102677,LG5518676,LG1140406,LG8703540,LG7658009,LG0105475,LG6593314,LG7651780,LG9812596,LG0108087,LG5469911
GO:0002239	P	response to oomycetes	14	101	0.23	1	LG1135775,LG2192382,LG9783134,LG9810841,LG9773505,LG1141413,LG7645461,LG1119133,LG9783448,LG1163331,LG6535572,LG8671152,LG7656029
GO:0010223	P	secondary shoot formation	6	36	0.23	1	LG4368583,LG1161886,LG9812758,LG2242698,LG8680287
GO:0010229	P	inflorescence development	7	44	0.23	1	LG5467046,LG8716436,LG9812758,LG3268485,LG7632500,LG8700689
GO:0010346	P	shoot axis formation	6	36	0.23	1	LG4368583,LG1161886,LG9812758,LG2242698,LG8680287
GO:0016571	P	histone methylation	15	109	0.23	1	LG8704141,LG1153135,LG4361157,LG4382261,LG2204751,LG3288475,LG8679475,LG3303544,LG2205266,LG6564874,LG8683766,LG9807793,LG9837006,LG5518676
GO:0031935	P	regulation of chromatin silencing	7	44	0.23	1	LG2249087,LG1119133,LG3291854,LG2239055,LG9837006,LG8750563
GO:0048193	P	Golgi vesicle transport	30	236	0.23	1	LG7639046,LG7604126,LG3320627,LG3320743,LG2211803,LG7628292,LG7609416,LG5510537,LG9822476,LG8712634,LG5524769,LG1153465,LG4407215,LG5481097,LG785903,LG8675464,LG9771410,LG4370272,LG7627818,LG4390621,LG1157115,LG3302491,LG9764374,LG9775766,LG1169134,LG2236913,LG2205237,LG6567298,LG5505082
GO:0080147	P	root hair cell development	10	68	0.23	1	LG5443580,LG3263602,LG9794020,LG7617839,LG5508247,LG3843772,LG7643974,LG1108618,LG6583864
GO:0001763	P	morphogenesis of a branching structure	6	37	0.24	1	LG4368583,LG1161886,LG9812758,LG2242698,LG8680287
GO:0010638	P	positive regulation of organelle organization	17	126	0.24	1	LG7609797,LG2214523,LG5521942,LG1116173,LG8689825,LG5525785,LG9807793,LG8707859,LG9816238,LG9800012,LG3291854,LG2235725,LG8679475,LG4394087,LG9837006,LG5518676
GO:0016125	P	sterol metabolic process	16	118	0.24	1	LG8671854,LG7616204,LG5844700,LG2195344,LG1110385,LG9770373,LG3283916,LG4362218,LG8757675,LG1156834,LG2203770,LG8708117,LG5465923,LG4411608,LG2234439
GO:0023056	P	positive regulation of signaling	15	110	0.24	1	LG7632979,LG4355569,LG8699783,LG1109819,LG8722837,LG1164558,LG6589971,LG7667253,LG7609890,LG5450792,LG8700530,LG2178747,LG9803634,LG5424321
GO:0030855	P	epithelial cell differentiation	5	29	0.24	1	LG1121560,LG7623403,LG7662090,LG9771551
GO:0043331	P	response to dsRNA	10	69	0.24	1	LG4366689,LG0105475,LG5422363,LG7649663,LG8750563,LG9812596,LG0108087,LG5518676,LG5469911
GO:0071359	P	cellular response to dsRNA	10	69	0.24	1	LG4366689,LG0105475,LG5422363,LG7649663,LG8750563,LG9812596,LG0108087,LG5518676,LG5469911
GO:0071900	P	regulation of protein serine/threonine kinase activity	7	45	0.24	1	LG8722837,LG2244884,LG1159619,LG4394300,LG7608913,LG5520063
GO:0007126	P	meiotic nuclear division	18	136	0.25	1	LG9789606,LG9802828,LG5520715,LG4340689,LG6544028,LG5425724,LG5430044,LG7631615,LG6543828,LG9798436,LG6592511,LG9800012,LG6574565,LG5495599,LG9821790,LG5521942,LG2194149
GO:0009627	P	systemic acquired resistance	13	94	0.25	1	LG7647882,LG9815799,LG5473884,LG4417647,LG7627244,LG9776376,LG7652201,LG6593314,LG5431484,LG8712834,LG4412425,LG2176135
GO:0009911	P	positive regulation of flower development	8	53	0.25	1	LG6534347,LG5518280,LG8757675,LG8725599,LG3328326,LG4395132,LG9837006
GO:0050789	P	regulation of biological process	796	7164	0.25	1	LG8762036,LG9783134,LG7635328,LG9836620,LG1119133,LG1159619,LG7620607,LG5479999,LG9779199,LG9764204,LG6592006,LG7621362,LG0101798,LG3278418,LG4394035,LG6566642,LG4372480,LG3259916,LG4386370,LG2251930,LG1164558,LG9837006,LG193365,LG8700858,LG9841460,LG4365854,LG7651565,LG8763327,LG5427487,LG7645349,LG3331304,LG7639165,LG197746,LG8722703,LG6590468,LG5465838,LG1156151,LG8683715,LG2236913,LG4355569,L…
GO:1901264	P	carbohydrate derivative transport	8	53	0.25	1	LG9767814,LG5455187,LG8706120,LG4365169,LG8763513,LG2185284,LG4342729
GO:0006555	P	methionine metabolic process	6	38	0.26	1	LG2222400,LG2224720,LG6564620,LG9837473,LG7662172
GO:0007091	P	metaphase/anaphase transition of mitotic cell cycle	5	30	0.26	1	LG3312318,LG5483859,LG9798436,LG6556238
GO:0010162	P	seed dormancy process	5	30	0.26	1	LG7665886,LG9764492,LG4355494,LG8700530
GO:0010166	P	wax metabolic process	10	70	0.26	1	LG6539677,LG2191946,LG2206476,LG8711746,LG9771130,LG8741068,LG9842311,LG4341666,LG4361566
GO:0022611	P	dormancy process	5	30	0.26	1	LG7665886,LG9764492,LG4355494,LG8700530
GO:0023052	P	signaling	301	2667	0.26	1	LG8760993,LG2177408,LG9803235,LG1135775,LG2207260,LG4377458,LG9775766,LG8690113,LG5487481,LG9813627,LG7629802,LG3278418,LG5436153,LG7621362,LG2253271,LG6846296,LG5486475,LG8713455,LG6566642,LG4372480,LG6571676,LG1102677,LG5524487,LG1149597,LG4341200,LG1164558,LG9837006,LG193365,LG1140406,LG4394306,LG5431484,LG2176284,LG785903,LG0102696,LG3303465,LG2228730,LG5469911,LG4369084,LG8676583,LG2218517,L…
GO:0030071	P	regulation of mitotic metaphase/anaphase transition	5	30	0.26	1	LG3312318,LG5483859,LG9798436,LG6556238
GO:0033609	P	oxalate metabolic process	6	38	0.26	1	LG2206595,LG9789213,LG2206937,LG9824404,LG9765194
GO:0044700	P	single organism signaling	301	2664	0.26	1	LG8760993,LG2177408,LG9803235,LG1135775,LG2207260,LG4377458,LG9775766,LG8690113,LG5487481,LG9813627,LG7629802,LG3278418,LG5436153,LG7621362,LG2253271,LG6846296,LG5486475,LG8713455,LG6566642,LG4372480,LG6571676,LG1102677,LG5524487,LG1149597,LG4341200,LG1164558,LG9837006,LG193365,LG1140406,LG4394306,LG5431484,LG2176284,LG785903,LG0102696,LG3303465,LG2228730,LG5469911,LG4369084,LG8676583,LG2218517,L…
GO:0044711	P	single-organism biosynthetic process	305	2701	0.26	1	LG2210369,LG8755272,LG989459,LG9823246,LG5423872,LG8700530,LG9837473,LG1172628,LG5479914,LG8752093,LG2189622,LG9779199,LG5436400,LG988269,LG2254584,LG1138730,LG199339,LG4373074,LG2250927,LG2221043,LG9770299,LG7669545,LG3271784,LG4372480,LG2176635,LG2205681,LG785242,LG9777640,LG9837781,LG6558893,LG6568215,LG6555651,LG7621335,LG4378795,LG9815443,LG4338947,LG4415775,LG2203770,LG2183587,LG3275592,LG1…
GO:0044784	P	metaphase/anaphase transition of cell cycle	5	30	0.26	1	LG3312318,LG5483859,LG9798436,LG6556238
GO:0048449	P	floral organ formation	8	54	0.26	1	LG8748619,LG4336574,LG1153135,LG6550931,LG8757675,LG3315872,LG7632500
GO:0080050	P	regulation of seed development	5	30	0.26	1	LG2176207,LG7665886,LG3301217,LG4355494
GO:1902099	P	regulation of metaphase/anaphase transition of cell cycle	5	30	0.26	1	LG3312318,LG5483859,LG9798436,LG6556238
GO:0006487	P	protein N-linked glycosylation	9	63	0.27	1	LG2183587,LG7636778,LG5464959,LG4364093,LG6596972,LG7602524,LG2236669,LG8738016
GO:0006629	P	lipid metabolic process	203	1786	0.27	1	LG2210369,LG989459,LG7652276,LG5423872,LG4362218,LG9813627,LG5479914,LG2209754,LG3283916,LG2254584,LG9829580,LG2221043,LG9770299,LG4372480,LG2176635,LG2205681,LG9777640,LG9837781,LG2247049,LG7651794,LG2228486,LG6555651,LG4415775,LG0102696,LG7668785,LG4357539,LG1170387,LG2183587,LG4380407,LG1110385,LG9776464,LG4370434,LG5435041,LG6589971,LG2178747,LG5517454,LG2204396,LG2246812,LG1138002,LG6577891,…
GO:0006636	P	unsaturated fatty acid biosynthetic process	10	71	0.27	1	LG2210369,LG9838436,LG5423872,LG5435702,LG1113650,LG7631018,LG8755015,LG6535031,LG5476984
GO:0010212	P	response to ionizing radiation	8	55	0.27	1	LG4344064,LG5844793,LG9807793,LG5520715,LG4395018,LG5495599,LG4333289
GO:0031058	P	positive regulation of histone modification	5	31	0.27	1	LG8679475,LG9837006,LG5518676,LG9807793
GO:0051252	P	regulation of RNA metabolic process	336	2986	0.27	1	LG8741052,LG5484374,LG9764032,LG4394087,LG6573737,LG2249087,LG9763816,LG1119133,LG8683715,LG3270094,LG9770456,LG8674736,LG4415094,LG5479999,LG4384567,LG1159592,LG5486579,LG2253271,LG6846296,LG5461954,LG7666990,LG8689436,LG4341261,LG4394035,LG4350647,LG3288475,LG4402933,LG4372480,LG8724091,LG1102677,LG4386370,LG2229424,LG193365,LG8700858,LG4348386,LG2186709,LG9841460,LG2176284,LG2190197,LG9812758,…
GO:0006996	P	organelle organization	252	2232	0.28	1	LG8675641,LG9830250,LG3270505,LG4410407,LG2249087,LG1132387,LG5430044,LG1119133,LG2239055,LG4384409,LG5436400,LG5436153,LG5486579,LG1138730,LG7623789,LG4337810,LG9822476,LG0102956,LG9779264,LG3300303,LG2176207,LG3288475,LG8734859,LG2214523,LG5504990,LG4382261,LG2229424,LG8750653,LG9841460,LG3303544,LG2243763,LG3257489,LG3277533,LG3328954,LG1843222,LG5521703,LG6543828,LG4354568,LG3271411,LG8708985…
GO:0007062	P	sister chromatid cohesion	6	39	0.28	1	LG6544028,LG6592511,LG4398989,LG3297219,LG6539567
GO:0009909	P	regulation of flower development	25	199	0.28	1	LG6585410,LG9764492,LG6592006,LG5487881,LG5518280,LG1153135,LG5487786,LG2186709,LG8725599,LG3328326,LG4384581,LG8712834,LG4402933,LG1132835,LG3331304,LG8757675,LG8701002,LG7632500,LG9837006,LG2229424,LG6534343,LG4395132,LG6534347,LG5479675
GO:0010286	P	heat acclimation	7	47	0.28	1	LG5467046,LG8691930,LG7601990,LG8739101,LG8700689,LG8712834
GO:0010769	P	regulation of cell morphogenesis involved in differentiation	6	39	0.28	1	LG7662090,LG5521782,LG4362001,LG4398989,LG8726838
GO:0016482	P	cytosolic transport	7	47	0.28	1	LG9779656,LG3320743,LG4370272,LG7639046,LG7627818,LG6567298
GO:0033500	P	carbohydrate homeostasis	6	39	0.28	1	LG3297892,LG4389698,LG5437298,LG4344241,LG2250078
GO:0034219	P	carbohydrate transmembrane transport	7	47	0.28	1	LG5455187,LG4365169,LG8763513,LG5437298,LG2234378,LG9822707
GO:0051983	P	regulation of chromosome segregation	6	39	0.28	1	LG9798436,LG6556238,LG3312318,LG5483859,LG4398989
GO:0009266	P	response to temperature stimulus	74	634	0.29	1	LG4348386,LG0110546,LG5467046,LG2182598,LG8744619,LG4341160,LG5519455,LG3312933,LG5516296,LG1146061,LG2238500,LG5443009,LG4417188,LG196506,LG5518750,LG5487881,LG5426176,LG2182642,LG9829281,LG5484016,LG8691930,LG5426160,LG4402933,LG2251930,LG6568215,LG4341200,LG9815443,LG5430568,LG4382164,LG3328326,LG5526460,LG5494594,LG4384581,LG3308107,LG8712834,LG5426196,LG9832859,LG8748026,LG8700689,LG4333974,…
GO:0009556	P	microsporogenesis	7	48	0.29	1	LG9770403,LG7610552,LG4362675,LG2200400,LG6559518,LG6560358
GO:0043087	P	regulation of GTPase activity	8	56	0.29	1	LG9836960,LG9805502,LG2248128,LG6539596,LG5436153,LG4398989,LG7649133
GO:0045786	P	negative regulation of cell cycle	13	98	0.29	1	LG7608930,LG3312318,LG6543828,LG8759844,LG6547929,LG6556238,LG3318968,LG9798436,LG5483812,LG2252006,LG7608913,LG4406863
GO:0060429	P	epithelium development	7	48	0.29	1	LG2236913,LG7633757,LG1121560,LG7623403,LG7662090,LG9771551
GO:0070417	P	cellular response to cold	5	32	0.29	1	LG2251930,LG5430568,LG9838787,LG2201235
GO:0009312	P	oligosaccharide biosynthetic process	8	57	0.3	1	LG8755272,LG9789345,LG5478448,LG7637038,LG1147439,LG6568007,LG6554390
GO:0016053	P	organic acid biosynthetic process	99	860	0.3	1	LG5423872,LG5479914,LG2254584,LG2250927,LG8689436,LG9770299,LG4372480,LG2205681,LG9777640,LG9837781,LG7651794,LG4338947,LG4415775,LG7663121,LG6539677,LG4341160,LG2254309,LG6555994,LG6568007,LG3288081,LG0112030,LG3265695,LG9838436,LG7619087,LG5528299,LG4341200,LG9815443,LG3280825,LG9774474,LG2198440,LG8748026,LG2200519,LG5435702,LG9809355,LG4417195,LG4347998,LG2187043,LG5477669,LG9837473,LG5444060…
GO:0016441	P	posttranscriptional gene silencing	14	107	0.3	1	LG4394087,LG8671854,LG1128634,LG4366689,LG0105475,LG5422363,LG7649663,LG2174588,LG9812596,LG5465923,LG0108087,LG5518676,LG5469911
GO:0000082	P	G1/S transition of mitotic cell cycle	5	33	0.31	1	LG2215883,LG0101802,LG8759844,LG785126
GO:0008361	P	regulation of cell size	15	117	0.31	1	LG4354120,LG5484016,LG5458728,LG1103703,LG6594731,LG2231884,LG8710152,LG8706464,LG3269416,LG8740470,LG3296099,LG2179498,LG5521872,LG1111204
GO:0010189	P	vitamin E biosynthetic process	5	33	0.31	1	LG9827278,LG7631018,LG2239341,LG8707845
GO:0010252	P	auxin homeostasis	5	33	0.31	1	LG3294460,LG5431901,LG3268485,LG8724855
GO:0010927	P	cellular component assembly involved in morphogenesis	10	74	0.31	1	LG2214523,LG8689825,LG8757675,LG6533203,LG2200400,LG4401373,LG2211243,LG8762593,LG785903
GO:0010965	P	regulation of mitotic sister chromatid separation	5	33	0.31	1	LG3312318,LG5483859,LG9798436,LG6556238
GO:0042360	P	vitamin E metabolic process	5	33	0.31	1	LG9827278,LG7631018,LG2239341,LG8707845
GO:0042362	P	fat-soluble vitamin biosynthetic process	5	33	0.31	1	LG9827278,LG7631018,LG2239341,LG8707845
GO:0044772	P	mitotic cell cycle phase transition	12	91	0.31	1	LG2215883,LG6543828,LG4335137,LG0101802,LG9798436,LG6556238,LG3312318,LG5483859,LG8759844,LG4398989,LG785126
GO:0046777	P	protein autophosphorylation	38	317	0.31	1	LG1135775,LG5519455,LG9794782,LG2219492,LG9820940,LG2244216,LG5518261,LG2207260,LG3269416,LG5452413,LG6570348,LG5427592,LG3313663,LG5463737,LG4408256,LG9770403,LG8726807,LG4362451,LG1169996,LG7639165,LG9791546,LG3317412,LG6560358,LG4843827,LG6599401,LG9768790,LG1100073,LG9778113,LG5463648,LG2242445,LG1131665,LG1136192,LG7651780,LG2233487,LG5510173,LG2217220,LG7661975
GO:0051306	P	mitotic sister chromatid separation	5	33	0.31	1	LG3312318,LG5483859,LG9798436,LG6556238
GO:1905268	P	negative regulation of chromatin organization	6	41	0.31	1	LG9841520,LG9841570,LG195730,LG2239055,LG9841460
GO:0002229	P	defense response to oomycetes	12	92	0.32	1	LG1135775,LG2192382,LG9783134,LG9773505,LG7645461,LG1119133,LG9783448,LG1163331,LG9810841,LG8671152,LG6535572
GO:0006631	P	fatty acid metabolic process	62	532	0.32	1	LG2210369,LG5423872,LG6568007,LG5472098,LG6590532,LG6595700,LG3288081,LG1172176,LG8687213,LG4338783,LG8748026,LG1170951,LG4417188,LG2254584,LG1152076,LG8689436,LG1156255,LG9770299,LG1171515,LG4372480,LG2205681,LG7607942,LG9777640,LG9837781,LG7651794,LG9771130,LG2228486,LG1170387,LG5526460,LG5528299,LG4396281,LG2206476,LG2191946,LG3281299,LG4415775,LG2198440,LG0112030,LG2200519,LG1122051,LG5435702…
GO:0009110	P	vitamin biosynthetic process	13	101	0.32	1	LG5492704,LG2239341,LG5427483,LG7642482,LG785242,LG7631018,LG9815443,LG8679875,LG4413930,LG4338947,LG5505590,LG8707845
GO:0009411	P	response to UV	19	152	0.32	1	LG4354120,LG7647882,LG4344064,LG4408442,LG1103703,LG1168039,LG2231884,LG8757675,LG8706464,LG1155325,LG2228730,LG8740470,LG5498155,LG9796851,LG2221258,LG5521872,LG2229424,LG8762720
GO:0016246	P	RNA interference	8	58	0.32	1	LG0105475,LG5422363,LG7649663,LG9812596,LG0108087,LG5518676,LG5469911
GO:0070585	P	protein localization to mitochondrion	8	58	0.32	1	LG2206773,LG3311515,LG9812029,LG5508348,LG2244492,LG6584353,LG5458669
GO:0071367	P	cellular response to brassinosteroid stimulus	16	126	0.32	1	LG8678816,LG8703240,LG9770403,LG7658009,LG5511404,LG5444578,LG7645349,LG7639165,LG7651780,LG8700530,LG6560358,LG4843827,LG3301217,LG1102677,LG8762593
GO:0072655	P	establishment of protein localization to mitochondrion	8	58	0.32	1	LG2206773,LG3311515,LG9812029,LG5508348,LG2244492,LG6584353,LG5458669
GO:0098813	P	nuclear chromosome segregation	15	118	0.32	1	LG3312318,LG4340689,LG6544028,LG5425724,LG9798436,LG6556238,LG6543828,LG5483859,LG6592511,LG9789606,LG4398989,LG3297219,LG7631615,LG6539567
GO:0009628	P	response to abiotic stimulus	251	2244	0.33	1	LG4348386,LG5467046,LG7635328,LG5423872,LG785242,LG4362467,LG3319808,LG7629802,LG8696488,LG7621362,LG9801565,LG9770299,LG4372480,LG8744619,LG2251930,LG6568215,LG198626,LG5473907,LG2211243,LG5494594,LG0102696,LG2228730,LG2183587,LG4354568,LG3271411,LG8700689,LG4382164,LG9806526,LG5471686,LG3331304,LG8752590,LG2178747,LG5521872,LG1102495,LG6529342,LG5495599,LG2194755,LG2229424,LG1156151,LG7604947,L…
GO:0031050	P	dsRNA fragmentation	9	67	0.33	1	LG4366689,LG0105475,LG5422363,LG7649663,LG9812596,LG0108087,LG8750563,LG5469911
GO:0033047	P	regulation of mitotic sister chromatid segregation	5	34	0.33	1	LG3312318,LG5483859,LG9798436,LG6556238
GO:0034654	P	nucleobase-containing compound biosynthetic process	419	3773	0.33	1	LG1119133,LG8683715,LG9770456,LG5479999,LG9764204,LG4394035,LG4372480,LG3259916,LG4386370,LG193365,LG8700858,LG9841460,LG7651565,LG9806865,LG3331304,LG6589126,LG197746,LG6590468,LG5465838,LG0110546,LG4416729,LG1149677,LG7600596,LG5516296,LG7666976,LG9771500,LG8722791,LG3314460,LG6581936,LG1170622,LG5462066,LG8676202,LG5426196,LG5487188,LG4402933,LG6554263,LG5518190,LG2182107,LG6534776,LG9840493,L…
GO:0051641	P	cellular localization	138	1217	0.33	1	LG4373074,LG785855,LG7629802,LG5486579,LG7621362,LG9822476,LG3290157,LG3300303,LG6566642,LG8734859,LG2245336,LG4341200,LG2197997,LG4390352,LG2211243,LG785903,LG8675464,LG2239969,LG7621440,LG4370272,LG5491234,LG5487319,LG3331093,LG9775766,LG5458669,LG9816990,LG4380837,LG2236913,LG0760635,LG7609968,LG4341160,LG2205237,LG7654729,LG2191291,LG5423562,LG9796632,LG7604126,LG1131070,LG3323483,LG7617839,L…
GO:0070918	P	production of small RNA involved in gene silencing by RNA	9	67	0.33	1	LG4366689,LG0105475,LG5422363,LG7649663,LG9812596,LG0108087,LG8750563,LG5469911
GO:0006650	P	glycerophospholipid metabolic process	21	172	0.34	1	LG9776464,LG6579303,LG9829580,LG7638291,LG7652276,LG2176635,LG6565293,LG9776994,LG6589971,LG2247049,LG4380837,LG7607912,LG9813627,LG3300269,LG199654,LG9837522,LG9776514,LG6599401,LG3293769,LG989459
GO:0021700	P	developmental maturation	27	225	0.34	1	LG8700530,LG1108064,LG3843772,LG9764492,LG1159592,LG2200519,LG7626639,LG3289249,LG6583864,LG2205266,LG4355494,LG3311098,LG9770403,LG5503053,LG3277075,LG1108618,LG6560358,LG7665886,LG2236913,LG5443580,LG9794020,LG7617839,LG5508247,LG5471081,LG7643974,LG8762720
GO:0051304	P	chromosome separation	7	51	0.34	1	LG4340689,LG9798436,LG6556238,LG6543828,LG5483859,LG9789606
GO:2000241	P	regulation of reproductive process	44	375	0.34	1	LG3311975,LG6585410,LG3301217,LG9764492,LG6592006,LG1127121,LG5487786,LG8726838,LG8758433,LG6578987,LG2176207,LG5518280,LG5521782,LG1153135,LG4338253,LG5487881,LG2186709,LG8725599,LG3328326,LG4384581,LG8712834,LG2228730,LG5424321,LG4355494,LG4402933,LG1132835,LG3331304,LG8757675,LG8699783,LG8701002,LG7632500,LG7665886,LG1127135,LG9837006,LG2229424,LG6534343,LG4395132,LG6534347,LG5479675,LG5463737…
GO:0000819	P	sister chromatid segregation	11	86	0.35	1	LG6543828,LG6544028,LG9798436,LG6556238,LG3312318,LG5483859,LG6592511,LG4398989,LG3297219,LG6539567
GO:0006775	P	fat-soluble vitamin metabolic process	5	35	0.35	1	LG9827278,LG7631018,LG2239341,LG8707845
GO:0006839	P	mitochondrial transport	11	86	0.35	1	LG2206773,LG2254845,LG9773188,LG3311515,LG5508348,LG2244492,LG3264359,LG6584353,LG9812029,LG5521703
GO:0009086	P	methionine biosynthetic process	5	35	0.35	1	LG2222400,LG2224720,LG6564620,LG9837473
GO:0033559	P	unsaturated fatty acid metabolic process	10	77	0.35	1	LG2210369,LG9838436,LG5423872,LG5435702,LG1113650,LG7631018,LG8755015,LG6535031,LG5476984
GO:0043624	P	cellular protein complex disassembly	11	86	0.35	1	LG5491670,LG9816238,LG9780914,LG8684519,LG5525785,LG9779264,LG8736519,LG4384409,LG9817845,LG6534029
GO:0044843	P	cell cycle G1/S phase transition	5	35	0.35	1	LG2215883,LG0101802,LG8759844,LG785126
GO:0046488	P	phosphatidylinositol metabolic process	14	112	0.35	1	LG9829580,LG7638291,LG7652276,LG6565293,LG2247049,LG199654,LG3293769,LG9813627,LG6579303,LG9837522,LG9776514,LG6599401,LG4380837
GO:0048467	P	gynoecium development	14	112	0.35	1	LG4336574,LG5444578,LG3268485,LG6550931,LG9780535,LG4362467,LG3315872,LG4382164,LG4401373,LG2211243,LG4420018,LG1102677,LG8712834
GO:0048870	P	cell motility	8	60	0.35	1	LG9814325,LG9811132,LG9807793,LG7620607,LG1145001,LG4398989,LG7637674
GO:0051017	P	actin filament bundle assembly	6	43	0.35	1	LG8684519,LG9780914,LG9779264,LG8675765,LG7623789
GO:0051674	P	localization of cell	8	60	0.35	1	LG9814325,LG9811132,LG9807793,LG7620607,LG1145001,LG4398989,LG7637674
GO:0061572	P	actin filament bundle organization	6	43	0.35	1	LG8684519,LG9780914,LG9779264,LG8675765,LG7623789
GO:1901616	P	organic hydroxy compound catabolic process	5	35	0.35	1	LG6579303,LG7616204,LG4362218,LG4411608
GO:1903046	P	meiotic cell cycle process	18	147	0.35	1	LG9789606,LG9802828,LG5520715,LG4340689,LG6544028,LG5425724,LG5430044,LG7631615,LG6543828,LG9798436,LG6592511,LG9800012,LG6574565,LG5495599,LG9821790,LG5521942,LG2194149
GO:0006325	P	chromatin organization	68	595	0.36	1	LG8675641,LG7635587,LG2249087,LG4361157,LG1147002,LG1119133,LG2239055,LG5516296,LG5475525,LG985762,LG9831535,LG5486579,LG9807793,LG8704141,LG5487881,LG8750563,LG1153135,LG2176207,LG7667190,LG9841520,LG2229424,LG1160384,LG8735051,LG0105162,LG4382261,LG191883,LG2204751,LG3298888,LG9841460,LG3303544,LG2205266,LG3329061,LG195730,LG7642616,LG5452808,LG8745119,LG9814369,LG5487188,LG199111,LG4408442,LG5…
GO:0006694	P	steroid biosynthetic process	24	201	0.36	1	LG7612015,LG7604043,LG1138002,LG1122137,LG8671854,LG3314722,LG6557380,LG9770373,LG2203770,LG8708117,LG3275075,LG9813071,LG1110385,LG9823752,LG2195344,LG5844700,LG8757675,LG6555994,LG4340675,LG4368400,LG1156834,LG2234439,LG5465923
GO:0030422	P	production of siRNA involved in RNA interference	7	52	0.36	1	LG0105475,LG5422363,LG7649663,LG9812596,LG0108087,LG5469911
GO:0043086	P	negative regulation of catalytic activity	7	52	0.36	1	LG7608930,LG3307733,LG1142062,LG4398989,LG7608913,LG5486579
GO:1901362	P	organic cyclic compound biosynthetic process	491	4446	0.36	1	LG1119133,LG8683715,LG9770456,LG5479999,LG9764204,LG4394035,LG4372480,LG3259916,LG4386370,LG2251930,LG193365,LG8700858,LG9841460,LG7651565,LG9806865,LG3331304,LG6589126,LG8679875,LG197746,LG6590468,LG5465838,LG0110546,LG4340675,LG4416729,LG4403298,LG1149677,LG7600596,LG5516296,LG1122137,LG7666976,LG9771500,LG8722791,LG3314460,LG6581936,LG1170622,LG4341200,LG8708117,LG5462066,LG8676202,LG5426196,L…
GO:0007088	P	regulation of mitotic nuclear division	6	44	0.37	1	LG6543828,LG9798436,LG6556238,LG3312318,LG5483859
GO:0007165	P	signal transduction	292	2633	0.37	1	LG8760993,LG9803235,LG1135775,LG2207260,LG4377458,LG9775766,LG8690113,LG5487481,LG9813627,LG7629802,LG3278418,LG5436153,LG7621362,LG2253271,LG6846296,LG5486475,LG8713455,LG6566642,LG4372480,LG6571676,LG1102677,LG5524487,LG1149597,LG4341200,LG1164558,LG9837006,LG193365,LG1140406,LG4394306,LG5431484,LG2176284,LG785903,LG0102696,LG3303465,LG2228730,LG5469911,LG4369084,LG3271411,LG2218517,LG4348428,L…
GO:0009631	P	cold acclimation	7	53	0.37	1	LG8739107,LG8739101,LG9814190,LG1146061,LG8755015,LG3280161
GO:0040011	P	locomotion	14	114	0.37	1	LG3307698,LG9814325,LG9811132,LG6564819,LG9807793,LG7620607,LG4356787,LG1157115,LG7668101,LG1145001,LG4398989,LG7637674,LG8712834
GO:0042761	P	very long-chain fatty acid biosynthetic process	5	36	0.37	1	LG4338783,LG0112030,LG2206476,LG6539677
GO:0043244	P	regulation of protein complex disassembly	7	53	0.37	1	LG8684519,LG9780914,LG5525785,LG9779264,LG8736519,LG9816238
GO:0048598	P	embryonic morphogenesis	7	53	0.37	1	LG5486148,LG8722826,LG9813627,LG8735357,LG9813550,LG8761499
GO:0071383	P	cellular response to steroid hormone stimulus	17	140	0.37	1	LG4394087,LG8678816,LG8703540,LG9770403,LG7658009,LG5511404,LG5444578,LG7645349,LG7639165,LG8703240,LG7651780,LG8700530,LG6560358,LG4843827,LG3301217,LG1102677
GO:0071470	P	cellular response to osmotic stress	6	44	0.37	1	LG3300367,LG3297892,LG4389698,LG4344241,LG2228730
GO:0007059	P	chromosome segregation	17	141	0.38	1	LG3297219,LG3312318,LG4340689,LG6544028,LG5425724,LG9798436,LG6556238,LG6543828,LG5483859,LG6592511,LG3277305,LG9789606,LG4398989,LG5456375,LG7631615,LG6539567
GO:0007186	P	G-protein coupled receptor signaling pathway	6	45	0.38	1	LG4348428,LG7609261,LG5515113,LG8700530,LG0102696
GO:0030030	P	cell projection organization	6	45	0.38	1	LG4383997,LG2214523,LG8689825,LG1157115,LG4398989
GO:0044763	P	single-organism cellular process	1106	10101	0.38	1	LG8760993,LG8748619,LG9794782,LG9783134,LG7635328,LG5528299,LG9836620,LG1119133,LG1159619,LG7620607,LG7656041,LG9779199,LG4373074,LG2254584,LG7621362,LG199339,LG989459,LG4394035,LG2206595,LG4372480,LG2251930,LG1164558,LG5476984,LG193365,LG9835000,LG9841460,LG6555651,LG8735332,LG9815443,LG4338947,LG8733345,LG2183587,LG5524827,LG8704276,LG2207260,LG4357091,LG5427487,LG4370272,LG7645349,LG7639165,LG…
GO:0045814	P	negative regulation of gene expression, epigenetic	17	141	0.38	1	LG5487188,LG1160384,LG0760578,LG2249087,LG8708985,LG9831535,LG1119133,LG3291854,LG3288475,LG8679475,LG5452808,LG2239055,LG9814369,LG985762,LG9837006,LG8750563
GO:0048440	P	carpel development	11	88	0.38	1	LG4336574,LG5444578,LG6550931,LG9780535,LG4362467,LG8748619,LG4382164,LG4420018,LG1102677,LG8712834
GO:2001252	P	positive regulation of chromosome organization	6	45	0.38	1	LG9807793,LG3291854,LG8679475,LG9837006,LG5518676
GO:0006259	P	DNA metabolic process	102	908	0.39	1	LG7604194,LG1119133,LG5495599,LG2233878,LG5486579,LG9807793,LG2177133,LG9841460,LG9823189,LG6539567,LG3257831,LG7631615,LG2239055,LG4337810,LG2229424,LG3303544,LG2218607,LG4395024,LG3291854,LG9841570,LG9812596,LG0108087,LG3327225,LG3299799,LG6531088,LG4372422,LG4350618,LG5516296,LG2219000,LG6589400,LG7667190,LG8732601,LG0105162,LG6567161,LG3297219,LG3266230,LG4378859,LG1160270,LG5493872,LG4411848…
GO:0006479	P	protein methylation	16	133	0.39	1	LG5519793,LG1153135,LG4361157,LG4382261,LG2204751,LG3288475,LG8679475,LG3303544,LG2205266,LG6564874,LG8683766,LG9807793,LG8704141,LG9837006,LG5518676
GO:0006890	P	retrograde vesicle-mediated transport, Golgi to ER	8	63	0.39	1	LG7604126,LG2205237,LG2211803,LG3302491,LG9764374,LG9822476,LG8712634
GO:0008213	P	protein alkylation	16	133	0.39	1	LG5519793,LG1153135,LG4361157,LG4382261,LG2204751,LG3288475,LG8679475,LG3303544,LG2205266,LG6564874,LG8683766,LG9807793,LG8704141,LG9837006,LG5518676
GO:0009863	P	salicylic acid mediated signaling pathway	11	89	0.39	1	LG9815799,LG7627244,LG3289935,LG6590638,LG8699783,LG6593314,LG5431484,LG9796851,LG8724745,LG5424321
GO:0031060	P	regulation of histone methylation	5	37	0.39	1	LG8679475,LG9837006,LG5518676,LG9807793
GO:0033045	P	regulation of sister chromatid segregation	5	37	0.39	1	LG3312318,LG5483859,LG9798436,LG6556238
GO:0060284	P	regulation of cell development	7	54	0.39	1	LG4383997,LG7662090,LG5521782,LG4362001,LG4398989,LG8726838
GO:0071310	P	cellular response to organic substance	174	1563	0.39	1	LG1135775,LG2249087,LG5487481,LG9813627,LG2253271,LG6846296,LG5486475,LG4372480,LG6590468,LG5524487,LG1164558,LG193365,LG5431484,LG2176284,LG2228730,LG5469911,LG3271411,LG1144905,LG1169996,LG7645349,LG7637038,LG7639165,LG2178747,LG2231497,LG197746,LG3320019,LG4843827,LG2232776,LG1102677,LG5518676,LG8703540,LG0108087,LG4355569,LG0108724,LG3309945,LG8734256,LG6534857,LG1118326,LG9812596,LG8761291,L…
GO:0009742	P	brassinosteroid mediated signaling pathway	15	125	0.4	1	LG8678816,LG8703240,LG9770403,LG7658009,LG5511404,LG5444578,LG7645349,LG7639165,LG7651780,LG8700530,LG6560358,LG4843827,LG3301217,LG1102677
GO:0010942	P	positive regulation of cell death	10	81	0.4	1	LG4396041,LG6592763,LG7647064,LG6589971,LG3289935,LG4338489,LG9810841,LG6535572,LG5521703
GO:0045859	P	regulation of protein kinase activity	9	72	0.4	1	LG7608930,LG8722837,LG2244884,LG1159619,LG4394300,LG6567200,LG7608913,LG5520063
GO:0006793	P	phosphorus metabolic process	330	2995	0.41	1	LG4376515,LG6559472,LG9796800,LG9794782,LG9783906,LG1165878,LG7652276,LG2244216,LG7609556,LG2207260,LG2222420,LG5430822,LG785242,LG1159619,LG4380837,LG9813627,LG3287253,LG2193647,LG4844071,LG3279342,LG6536102,LG5452413,LG6570348,LG8748587,LG3328473,LG5496605,LG3326440,LG1169785,LG7638291,LG9780535,LG2176635,LG6565293,LG2249243,LG1140406,LG1164558,LG2194607,LG5491802,LG8690576,LG8745502,LG9792986,…
GO:0017148	P	negative regulation of translation	10	82	0.41	1	LG4394087,LG8671854,LG2188285,LG1128634,LG1112481,LG2174588,LG5465923,LG4352417,LG5518676
GO:0044030	P	regulation of DNA methylation	5	38	0.41	1	LG9839194,LG7667190,LG9837006,LG5490465
GO:0044770	P	cell cycle phase transition	13	108	0.41	1	LG2215883,LG785126,LG6543828,LG4335137,LG0101802,LG9798436,LG6556238,LG3312318,LG5483859,LG8759844,LG4398989,LG9807793
GO:0090332	P	stomatal closure	5	38	0.41	1	LG4333974,LG6573216,LG4394525,LG1167068
GO:0006342	P	chromatin silencing	16	136	0.42	1	LG5487188,LG1160384,LG0760578,LG2249087,LG8708985,LG9831535,LG1119133,LG3291854,LG3288475,LG9814369,LG5452808,LG2239055,LG985762,LG9837006,LG8750563
GO:0006352	P	DNA-templated transcription, initiation	12	100	0.42	1	LG8745082,LG7635587,LG9807793,LG6531421,LG5525129,LG5475525,LG194517,LG8696488,LG4356567,LG8712820,LG7642616
GO:0006766	P	vitamin metabolic process	13	109	0.42	1	LG5492704,LG2239341,LG5427483,LG7642482,LG785242,LG7631018,LG9815443,LG8679875,LG4413930,LG4338947,LG5505590,LG8707845
GO:0009910	P	negative regulation of flower development	6	47	0.42	1	LG1132835,LG5487881,LG9764492,LG6592006,LG8712834
GO:0010605	P	negative regulation of macromolecule metabolic process	87	779	0.42	1	LG9836620,LG1119133,LG5485501,LG5486579,LG4374637,LG8740962,LG5469911,LG8708985,LG5491320,LG7605709,LG197746,LG2239055,LG1102677,LG5518676,LG8703540,LG3291854,LG9812596,LG0108087,LG1149677,LG1128634,LG5444578,LG7600596,LG7649663,LG5479999,LG4398046,LG8671854,LG7667190,LG3307733,LG1160384,LG5438300,LG6586409,LG5487188,LG5493872,LG1142062,LG6564874,LG4352417,LG8676938,LG0105475,LG5465923,LG4394087,…
GO:0018130	P	heterocycle biosynthetic process	445	4053	0.42	1	LG1119133,LG8683715,LG9770456,LG5479999,LG9764204,LG4394035,LG4372480,LG3259916,LG4386370,LG193365,LG8700858,LG9841460,LG7651565,LG9806865,LG3331304,LG6589126,LG8679875,LG197746,LG6590468,LG5465838,LG0110546,LG4416729,LG1149677,LG7600596,LG5516296,LG7666976,LG9771500,LG8722791,LG3314460,LG6581936,LG1170622,LG4341200,LG5462066,LG8676202,LG5426196,LG5487188,LG1160270,LG6554263,LG5518190,LG2182107,L…
GO:0048545	P	response to steroid hormone	17	145	0.42	1	LG4394087,LG8678816,LG8703540,LG9770403,LG7658009,LG5511404,LG5444578,LG7645349,LG7639165,LG8703240,LG7651780,LG8700530,LG6560358,LG4843827,LG3301217,LG1102677
GO:0048582	P	positive regulation of post-embryonic development	11	91	0.42	1	LG4406324,LG6534347,LG5518280,LG9815723,LG8757675,LG8725599,LG3328326,LG5437298,LG4395132,LG9837006
GO:0048767	P	root hair elongation	7	56	0.42	1	LG3263602,LG7617839,LG5508247,LG3843772,LG7643974,LG1108618
GO:0000038	P	very long-chain fatty acid metabolic process	5	39	0.43	1	LG4338783,LG0112030,LG2206476,LG6539677
GO:0006898	P	receptor-mediated endocytosis	12	101	0.43	1	LG9782911,LG7651232,LG7652276,LG3286417,LG2191291,LG5474680,LG199654,LG8709217,LG7655628,LG5492275,LG8714421
GO:0009415	P	response to water	49	436	0.43	1	LG1135775,LG2224877,LG8677538,LG9799140,LG9780724,LG3312933,LG1146061,LG2238500,LG5518750,LG5426176,LG8758433,LG3327295,LG4418703,LG5484016,LG4372480,LG4417647,LG5426160,LG3327371,LG3327356,LG8752055,LG2211243,LG5494594,LG8712834,LG5448015,LG9801565,LG7629865,LG9806526,LG9780716,LG1142062,LG7618321,LG2245150,LG9799152,LG3297795,LG3280161,LG6568215,LG2176377,LG7618297,LG5477669,LG5479675,LG4395478…
GO:0009845	P	seed germination	22	191	0.43	1	LG5501577,LG7633757,LG3300367,LG4362467,LG6579303,LG4384567,LG4372480,LG198626,LG4382164,LG9806526,LG4389308,LG4344064,LG1121560,LG8700530,LG2176377,LG5479675,LG6579883,LG9764492,LG9814369,LG5437298,LG2196461
GO:0010431	P	seed maturation	8	65	0.43	1	LG4355494,LG3277075,LG1108064,LG9764492,LG8700530,LG1159592,LG7665886
GO:0019219	P	regulation of nucleobase-containing compound metabolic process	338	3078	0.43	1	LG8741052,LG5484374,LG9764032,LG4394087,LG6573737,LG2249087,LG9763816,LG1119133,LG8683715,LG3270094,LG9770456,LG8674736,LG4415094,LG5479999,LG4384567,LG1159592,LG5486579,LG9807793,LG2253271,LG6846296,LG5461954,LG7666990,LG8689436,LG4341261,LG4394035,LG4350647,LG3288475,LG4402933,LG4372480,LG8724091,LG1102677,LG4386370,LG2229424,LG193365,LG8700858,LG4348386,LG2186709,LG9841460,LG2176284,LG2190197,…
GO:0044092	P	negative regulation of molecular function	9	74	0.43	1	LG7608930,LG3307733,LG4382261,LG1142062,LG1157115,LG4398989,LG7608913,LG5486579
GO:0006626	P	protein targeting to mitochondrion	7	57	0.44	1	LG2206773,LG3311515,LG5508348,LG2244492,LG6584353,LG9812029
GO:0009736	P	cytokinin-activated signaling pathway	11	93	0.44	1	LG8758433,LG3322499,LG8741052,LG9816792,LG6550526,LG5487481,LG8700530,LG6587662,LG2182107,LG3278418
GO:0043401	P	steroid hormone mediated signaling pathway	16	138	0.44	1	LG4394087,LG8678816,LG8703240,LG9770403,LG7658009,LG5511404,LG5444578,LG7645349,LG7639165,LG7651780,LG8700530,LG6560358,LG4843827,LG3301217,LG1102677
GO:0044764	P	multi-organism cellular process	36	319	0.44	1	LG7647882,LG1128634,LG2205738,LG3305333,LG6589971,LG5844793,LG5422363,LG8682785,LG0105475,LG3328473,LG987597,LG8679037,LG3314681,LG4382261,LG5496552,LG786117,LG4366689,LG8728155,LG7636942,LG3288475,LG6564874,LG2174588,LG3843723,LG3277305,LG2239130,LG3274829,LG7655695,LG8679029,LG2245861,LG5495695,LG4413280,LG7668101,LG2199430,LG0108087,LG2245552
GO:0045132	P	meiotic chromosome segregation	7	57	0.44	1	LG6544028,LG5425724,LG7631615,LG9798436,LG6592511,LG9789606
GO:0051276	P	chromosome organization	93	838	0.44	1	LG2249087,LG1119133,LG5486579,LG9807793,LG2176207,LG4382261,LG9841460,LG3303544,LG3257489,LG6539567,LG8708985,LG5481379,LG2239055,LG4337810,LG2229424,LG5518676,LG2249783,LG8703540,LG8745082,LG3291854,LG9841570,LG4378859,LG3327225,LG7635587,LG5516296,LG6566326,LG7667190,LG1160384,LG1160270,LG2205266,LG3329061,LG7642616,LG3297219,LG5487188,LG0105162,LG6564874,LG4398989,LG8689034,LG5525129,LG5425724…
GO:1901990	P	regulation of mitotic cell cycle phase transition	9	75	0.44	1	LG2215883,LG6543828,LG9798436,LG6556238,LG3312318,LG5483859,LG8759844,LG4398989
GO:0006644	P	phospholipid metabolic process	35	311	0.45	1	LG3274120,LG5431454,LG4338937,LG9829580,LG0109687,LG7607912,LG6565293,LG9813627,LG6579303,LG9837522,LG9776514,LG989459,LG7638291,LG2176635,LG9789345,LG4377007,LG7652276,LG2247049,LG199654,LG3293769,LG3300269,LG4416737,LG2217540,LG9776464,LG6589971,LG9776994,LG6599401,LG4380837,LG2195344,LG8693516,LG9832575,LG5478448,LG6588234,LG1102692
GO:0009639	P	response to red or far red light	26	230	0.45	1	LG4354120,LG5483627,LG7619843,LG4362467,LG8706464,LG3327295,LG9770299,LG1128634,LG3327371,LG4380551,LG3327356,LG4382164,LG8740470,LG2231884,LG4411848,LG8752590,LG8701002,LG3297795,LG5521872,LG7604947,LG5511594,LG1103703,LG1135654,LG6578069,LG2174588
GO:0009699	P	phenylpropanoid biosynthetic process	23	202	0.45	1	LG7633918,LG9799140,LG3288081,LG1109000,LG0105188,LG2251930,LG0107260,LG4344723,LG5519281,LG6563314,LG1109015,LG8699347,LG6561706,LG5471686,LG8701187,LG8733345,LG9770346,LG7621335,LG7669893,LG4341666,LG5519295,LG4403298
GO:0009755	P	hormone-mediated signaling pathway	139	1261	0.45	1	LG1135775,LG5487481,LG9813627,LG2253271,LG6846296,LG5486475,LG4372480,LG6590468,LG5524487,LG1164558,LG193365,LG2176284,LG2228730,LG5469911,LG3271411,LG1144905,LG1169996,LG7645349,LG5491320,LG7639165,LG2178747,LG2231497,LG197746,LG3320019,LG4843827,LG2232776,LG1102677,LG4355569,LG3309945,LG8734256,LG6534857,LG8761291,LG1107631,LG5444578,LG6579303,LG1151222,LG4341160,LG5431901,LG8722791,LG8703240,L…
GO:0043241	P	protein complex disassembly	11	94	0.45	1	LG5491670,LG9816238,LG9780914,LG8684519,LG5525785,LG9779264,LG8736519,LG4384409,LG9817845,LG6534029
GO:0046916	P	cellular transition metal ion homeostasis	14	121	0.45	1	LG4386429,LG8704276,LG6564525,LG4367874,LG4409607,LG2197543,LG8710764,LG8744316,LG5496948,LG7643079,LG4371271,LG5435068,LG8701834
GO:0048646	P	anatomical structure formation involved in morphogenesis	36	321	0.45	1	LG3311975,LG8748619,LG4394087,LG9767778,LG9812758,LG8689825,LG2242698,LG6533203,LG8691151,LG7626639,LG3313663,LG4336574,LG2214523,LG1161886,LG9841520,LG9825682,LG9841460,LG1169162,LG2211243,LG785903,LG3315872,LG5493793,LG8757675,LG4368583,LG5517454,LG7632500,LG8762593,LG2212177,LG2236913,LG1153135,LG6550931,LG9841570,LG2200400,LG4401373,LG8680287
GO:1901617	P	organic hydroxy compound biosynthetic process	23	202	0.45	1	LG9827278,LG2224877,LG1122051,LG4356787,LG2221043,LG8671854,LG9770373,LG785242,LG2203770,LG8708117,LG9813071,LG1110385,LG7631018,LG8700530,LG8707845,LG2239341,LG2195344,LG5844700,LG8757675,LG1156834,LG2234439,LG5465923
GO:1990542	P	mitochondrial transmembrane transport	5	40	0.45	1	LG0760635,LG6584353,LG3311515,LG2244492
GO:0009311	P	oligosaccharide metabolic process	17	149	0.46	1	LG9827176,LG7636778,LG8755272,LG6554348,LG5464959,LG9789345,LG5478448,LG6596972,LG7637038,LG2236669,LG6554390,LG3265985,LG6545401,LG1147439,LG6568007,LG2250931
GO:0030258	P	lipid modification	19	167	0.46	1	LG7616204,LG1171515,LG7638291,LG0109687,LG6599401,LG4362218,LG5435041,LG2247049,LG3281299,LG3293769,LG9813627,LG6579303,LG4411608,LG8708117,LG9837522,LG4347998,LG1152076,LG4380837
GO:0032870	P	cellular response to hormone stimulus	145	1319	0.46	1	LG1135775,LG5487481,LG9813627,LG2253271,LG6846296,LG5486475,LG4372480,LG6590468,LG5524487,LG1164558,LG193365,LG2176284,LG2228730,LG5469911,LG3271411,LG1144905,LG1169996,LG7645349,LG5491320,LG7639165,LG2178747,LG2231497,LG197746,LG3320019,LG4843827,LG2232776,LG1102677,LG8703540,LG4355569,LG3309945,LG8734256,LG6534857,LG1118326,LG8761291,LG1107631,LG5444578,LG6579303,LG6542488,LG1151222,LG4341160,L…
GO:0034249	P	negative regulation of cellular amide metabolic process	10	85	0.46	1	LG4394087,LG8671854,LG2188285,LG1128634,LG1112481,LG2174588,LG5465923,LG4352417,LG5518676
GO:0044743	P	intracellular protein transmembrane import	10	85	0.46	1	LG2254309,LG3311515,LG4341160,LG5508348,LG4341200,LG3262528,LG2244492,LG6584353,LG1152076
GO:0048580	P	regulation of post-embryonic development	51	459	0.46	1	LG3311975,LG6585410,LG4406324,LG3301217,LG9837006,LG4362467,LG9764492,LG6592006,LG1127121,LG5487786,LG8758433,LG2176207,LG5518280,LG4372480,LG1153135,LG4338253,LG5487881,LG2186709,LG8725599,LG4382164,LG3328326,LG9814369,LG4384581,LG8712834,LG2228730,LG5424321,LG4355494,LG9806526,LG4402933,LG1132835,LG3331304,LG8757675,LG8699783,LG2176377,LG8701002,LG7632500,LG7665886,LG1127135,LG9770482,LG2229424…
GO:0048831	P	regulation of shoot system development	32	286	0.46	1	LG3311975,LG6585410,LG8701002,LG9764492,LG6592006,LG5487881,LG5518280,LG8733797,LG1153135,LG5487786,LG1156719,LG2186709,LG8725599,LG3328326,LG4384581,LG8712834,LG4402933,LG1144905,LG1132835,LG3331304,LG8757675,LG7662090,LG7632500,LG9837006,LG2229424,LG6534343,LG4395132,LG6534347,LG7607681,LG8719934,LG5479675
GO:0006281	P	DNA repair	57	515	0.47	1	LG4372422,LG4368740,LG4350618,LG1843222,LG6589400,LG5844793,LG1119133,LG5495599,LG2194149,LG2233878,LG5486579,LG2219000,LG9812029,LG9823189,LG1143616,LG2177133,LG9816792,LG9841520,LG5448205,LG9807793,LG3298888,LG5520715,LG9841460,LG4368794,LG6584353,LG3297219,LG4395018,LG6539567,LG6566326,LG3266230,LG9802828,LG0105162,LG3257831,LG1168039,LG4344064,LG1155325,LG6545648,LG7631859,LG2239055,LG4337810…
GO:0006338	P	chromatin remodeling	8	68	0.47	1	LG0105162,LG9841520,LG3291854,LG9841570,LG9814369,LG9841460,LG5487881
GO:0006606	P	protein import into nucleus	12	104	0.47	1	LG3322499,LG8679142,LG2182107,LG197357,LG8741052,LG2197997,LG3328326,LG8755117,LG5487319,LG4398046,LG7655429
GO:0006888	P	ER to Golgi vesicle-mediated transport	16	141	0.47	1	LG9796632,LG1169134,LG7604126,LG9771410,LG3320743,LG2205237,LG5505082,LG9775766,LG7628292,LG5510537,LG1157115,LG5481097,LG785903,LG9822476,LG6567298
GO:0009637	P	response to blue light	11	95	0.47	1	LG4354120,LG1103703,LG2231884,LG4398401,LG1102495,LG8706464,LG8752590,LG8740470,LG8700530,LG5521872
GO:0009658	P	chloroplast organization	22	195	0.47	1	LG1132387,LG9770456,LG8763397,LG0102956,LG4332857,LG8671813,LG2250129,LG4410407,LG2204491,LG4391640,LG4390352,LG7668509,LG4371526,LG1131868,LG7636218,LG9835788,LG9803087,LG2245336,LG7645949,LG8730285,LG9763872
GO:0009718	P	anthocyanin-containing compound biosynthetic process	5	41	0.47	1	LG4351094,LG2218232,LG3268485,LG7647882
GO:0009846	P	pollen germination	8	68	0.47	1	LG5464959,LG2236669,LG5420196,LG4352538,LG4372623,LG8762593,LG5426873
GO:0019827	P	stem cell population maintenance	8	68	0.47	1	LG4415094,LG4400068,LG9812758,LG4366689,LG5422363,LG8676938,LG3328326
GO:0042364	P	water-soluble vitamin biosynthetic process	8	68	0.47	1	LG5427483,LG5492704,LG785242,LG9815443,LG4413930,LG4338947,LG5505590
GO:0044283	P	small molecule biosynthetic process	114	1038	0.47	1	LG5423872,LG5479914,LG2254584,LG2250927,LG2221043,LG9770299,LG4372480,LG2205681,LG9777640,LG9837781,LG7651794,LG4338947,LG4415775,LG7663121,LG6539677,LG4341160,LG2254309,LG2223731,LG6555994,LG6568007,LG3288081,LG8748026,LG4356787,LG3265695,LG9838436,LG4341200,LG7619087,LG5528299,LG785242,LG5475472,LG9815443,LG3280825,LG9774474,LG8689436,LG2198440,LG0112030,LG2200519,LG5435702,LG9809355,LG4417195,…
GO:0044744	P	protein targeting to nucleus	12	104	0.47	1	LG3322499,LG8679142,LG2182107,LG197357,LG8741052,LG2197997,LG3328326,LG8755117,LG5487319,LG4398046,LG7655429
GO:0045926	P	negative regulation of growth	11	95	0.47	1	LG2188285,LG8733797,LG8719934,LG6532610,LG1156719,LG7651780,LG9788588,LG4843827,LG7639165,LG1143430
GO:0048229	P	gametophyte development	52	470	0.47	1	LG1149677,LG2208323,LG3301113,LG8677538,LG2211243,LG3321835,LG4356787,LG6559518,LG4378138,LG8724745,LG8762593,LG8686319,LG9820458,LG3307698,LG7626639,LG1171515,LG3293769,LG5434240,LG9780535,LG2194607,LG5520715,LG3325608,LG5462066,LG8712834,LG3281299,LG4362675,LG4354568,LG9770403,LG9802828,LG0105162,LG7667975,LG5435041,LG4394035,LG9835788,LG8757675,LG6538430,LG5495599,LG6560358,LG1129728,LG2253617…
GO:0048569	P	post-embryonic organ development	26	232	0.47	1	LG8748619,LG5455187,LG4354120,LG5487481,LG6585410,LG3327295,LG3313663,LG4336574,LG1153135,LG3327371,LG3327356,LG3315872,LG2231884,LG8757675,LG5497740,LG7662090,LG3297795,LG7632500,LG8762593,LG8750699,LG2236913,LG6550931,LG5513574,LG5491320,LG5517454
GO:0051094	P	positive regulation of developmental process	17	150	0.47	1	LG4406324,LG4383997,LG6534347,LG4396041,LG5479675,LG9815723,LG1144905,LG8689825,LG9807793,LG8757675,LG8725599,LG3328326,LG5437298,LG4395132,LG9837006,LG5518280
GO:0071368	P	cellular response to cytokinin stimulus	11	95	0.47	1	LG8758433,LG3322499,LG8741052,LG9816792,LG6550526,LG5487481,LG8700530,LG6587662,LG2182107,LG3278418
GO:0090502	P	RNA phosphodiester bond hydrolysis, endonucleolytic	6	50	0.47	1	LG5493872,LG197432,LG197390,LG8684082,LG8740962
GO:0098727	P	maintenance of cell number	8	68	0.47	1	LG4415094,LG4400068,LG9812758,LG4366689,LG5422363,LG8676938,LG3328326
GO:1901615	P	organic hydroxy compound metabolic process	37	333	0.47	1	LG9827278,LG2224877,LG7616204,LG1122051,LG4362218,LG9813627,LG6579303,LG4356787,LG3283916,LG2221043,LG2182642,LG8671854,LG1102789,LG9770373,LG785242,LG6558893,LG2203770,LG8708117,LG0102696,LG4411608,LG6555651,LG9813071,LG8757675,LG7631018,LG8700530,LG1153433,LG8707845,LG2239341,LG2195344,LG5844700,LG1110385,LG2182598,LG5471081,LG1156834,LG2234439,LG5465923
GO:1902593	P	single-organism nuclear import	12	104	0.47	1	LG3322499,LG8679142,LG2182107,LG197357,LG8741052,LG2197997,LG3328326,LG8755117,LG5487319,LG4398046,LG7655429
GO:0006796	P	phosphate-containing compound metabolic process	323	2963	0.48	1	LG4376515,LG6559472,LG9796800,LG9794782,LG9783906,LG1165878,LG7652276,LG2244216,LG7609556,LG2207260,LG2222420,LG5430822,LG8747546,LG1159619,LG4380837,LG9813627,LG3287253,LG2193647,LG4844071,LG3279342,LG5452413,LG6570348,LG8748587,LG3328473,LG5496605,LG3326440,LG1169785,LG7638291,LG9780535,LG2176635,LG6565293,LG2249243,LG1140406,LG1164558,LG2194607,LG5491802,LG8690576,LG8745502,LG9792986,LG4359107…
GO:0009790	P	embryo development	62	563	0.48	1	LG8729742,LG9794782,LG5455187,LG5486148,LG4394087,LG7633757,LG4333754,LG5518261,LG4364222,LG2242698,LG4360309,LG1108064,LG6537135,LG9813627,LG4356787,LG3269416,LG2233487,LG1159592,LG7649730,LG0115236,LG5519736,LG2182008,LG3313663,LG5444979,LG8689578,LG3301113,LG4408256,LG2186709,LG8735357,LG9813550,LG2176284,LG6587662,LG3322499,LG0112030,LG9770403,LG9794984,LG8726807,LG5449889,LG7637038,LG5510173…
GO:0071446	P	cellular response to salicylic acid stimulus	11	96	0.48	1	LG9815799,LG7627244,LG3289935,LG6590638,LG8699783,LG6593314,LG5431484,LG9796851,LG8724745,LG5424321
GO:0009789	P	positive regulation of abscisic acid-activated signaling pathway	5	42	0.49	1	LG4333974,LG9803634,LG2178747,LG1164558
GO:0010208	P	pollen wall assembly	7	60	0.49	1	LG8757675,LG6533203,LG2200400,LG4401373,LG2211243,LG8762593
GO:0032269	P	negative regulation of cellular protein metabolic process	16	143	0.49	1	LG4394087,LG8671854,LG2188285,LG7608930,LG1128634,LG4352417,LG1142062,LG1112481,LG8703540,LG195730,LG2174588,LG5465923,LG9814369,LG7608913,LG5518676
GO:0044699	P	single-organism process	1480	13612	0.49	1	LG8748619,LG9794782,LG5434240,LG1119133,LG1159619,LG7620607,LG9779199,LG9824404,LG4372480,LG4386370,LG9841460,LG5524827,LG7645349,LG4372623,LG5458669,LG5448338,LG2236913,LG5463648,LG0110546,LG4409854,LG5448334,LG6545072,LG1149677,LG6564525,LG3269121,LG7600596,LG9771500,LG3264359,LG4347846,LG2207770,LG8722791,LG3283835,LG1169162,LG5462066,LG8676202,LG1130142,LG7646312,LG2238964,LG4368900,LG9773124…
GO:0085029	P	extracellular matrix assembly	7	60	0.49	1	LG8757675,LG6533203,LG2200400,LG4401373,LG2211243,LG8762593
GO:0090068	P	positive regulation of cell cycle process	6	51	0.49	1	LG2215883,LG9798436,LG8759844,LG4398989,LG8686319
GO:0090351	P	seedling development	23	207	0.49	1	LG5501577,LG7633757,LG3300367,LG4362467,LG6579303,LG4384567,LG4372480,LG198626,LG4382164,LG9806526,LG4389308,LG4344064,LG1121560,LG8700530,LG8701992,LG2176377,LG5479675,LG6579883,LG9764492,LG9814369,LG5437298,LG2196461
GO:1901421	P	positive regulation of response to alcohol	5	42	0.49	1	LG4333974,LG9803634,LG2178747,LG1164558
GO:0009414	P	response to water deprivation	47	429	0.5	1	LG1135775,LG2224877,LG8677538,LG9799140,LG9780724,LG3312933,LG1146061,LG2238500,LG5518750,LG5426176,LG8758433,LG3327295,LG4418703,LG4372480,LG4417647,LG5426160,LG3327371,LG3327356,LG8752055,LG2211243,LG5494594,LG8712834,LG5448015,LG7629865,LG9806526,LG9780716,LG1142062,LG7618321,LG2245150,LG9799152,LG3297795,LG3280161,LG6568215,LG2176377,LG7618297,LG5477669,LG5479675,LG4395478,LG8739107,LG8743870…
GO:0051170	P	nuclear import	12	107	0.5	1	LG3322499,LG8679142,LG2182107,LG197357,LG8741052,LG2197997,LG3328326,LG8755117,LG5487319,LG4398046,LG7655429
GO:1901987	P	regulation of cell cycle phase transition	10	88	0.5	1	LG2215883,LG6543828,LG9798436,LG6556238,LG3312318,LG5483859,LG8759844,LG4398989,LG9807793
GO:0003333	P	amino acid transmembrane transport	9	80	0.51	1	LG6544114,LG3296366,LG1166549,LG4410015,LG8707470,LG7636010,LG9829705,LG1124623
GO:0005982	P	starch metabolic process	9	80	0.51	1	LG9813285,LG9824922,LG8724332,LG2224182,LG5492247,LG7628323,LG4380496,LG8714939
GO:0009073	P	aromatic amino acid family biosynthetic process	6	52	0.51	1	LG9813156,LG4394306,LG5496525,LG8700530,LG2189622
GO:0010074	P	maintenance of meristem identity	5	43	0.51	1	LG9812758,LG3328326,LG4366689,LG5422363
GO:0010118	P	stomatal movement	14	126	0.51	1	LG9829580,LG2254309,LG2213423,LG4394525,LG4341200,LG8734256,LG2178747,LG6573216,LG1167068,LG483887,LG3331492,LG4341160,LG3262528
GO:0010468	P	regulation of gene expression	366	3371	0.51	1	LG9836620,LG1119133,LG8683715,LG9770456,LG5479999,LG9764204,LG4394035,LG4372480,LG3259916,LG4386370,LG193365,LG8700858,LG9841460,LG7651565,LG9806865,LG3331304,LG197746,LG6590468,LG5465838,LG0110546,LG4416729,LG1149677,LG7600596,LG5516296,LG7666976,LG8722791,LG3314460,LG6581936,LG5462066,LG8676202,LG5426196,LG5487188,LG4402933,LG6554263,LG5518190,LG2182107,LG6534776,LG2247488,LG2183403,LG3316787,L…
GO:0022411	P	cellular component disassembly	15	135	0.51	1	LG5491670,LG4396041,LG2215675,LG9816238,LG9780914,LG8684519,LG5525785,LG9779264,LG8736519,LG4384409,LG9817845,LG3282639,LG6534029,LG2250817
GO:0031400	P	negative regulation of protein modification process	5	43	0.51	1	LG8703540,LG195730,LG9814369,LG7608930
GO:0043547	P	positive regulation of GTPase activity	6	52	0.51	1	LG9836960,LG9805502,LG7649133,LG6539596,LG4398989
GO:0065007	P	biological regulation	845	7780	0.51	1	LG8760993,LG9783134,LG7635328,LG9836620,LG1119133,LG1159619,LG7620607,LG5479999,LG9779199,LG9764204,LG6592006,LG7621362,LG0101798,LG3278418,LG4394035,LG6566642,LG4372480,LG3259916,LG4386370,LG2251930,LG1164558,LG9837006,LG193365,LG8700858,LG9841460,LG4365854,LG5524827,LG8704276,LG8763327,LG5427487,LG7645349,LG3331304,LG7639165,LG197746,LG8722703,LG3331093,LG6590468,LG5465838,LG1156151,LG7608930,L…
GO:1901988	P	negative regulation of cell cycle phase transition	6	52	0.51	1	LG6543828,LG6556238,LG3312318,LG9798436,LG8759844
GO:1901991	P	negative regulation of mitotic cell cycle phase transition	6	52	0.51	1	LG6543828,LG6556238,LG3312318,LG9798436,LG8759844
GO:0000070	P	mitotic sister chromatid segregation	8	71	0.52	1	LG6543828,LG6544028,LG9798436,LG6556238,LG3312318,LG5483859,LG6539567
GO:0031056	P	regulation of histone modification	7	62	0.52	1	LG9814369,LG9807793,LG8679475,LG195730,LG9837006,LG5518676
GO:0051726	P	regulation of cell cycle	28	256	0.52	1	LG1159619,LG9798436,LG2252006,LG5520063,LG8686319,LG2215883,LG3318968,LG2204751,LG4394300,LG9807793,LG4365854,LG8759844,LG9828430,LG0105162,LG4406863,LG6567200,LG4398989,LG7608913,LG6547929,LG7608930,LG6543828,LG5509154,LG6556238,LG3312318,LG5483859,LG5483812,LG5456375
GO:0005996	P	monosaccharide metabolic process	14	128	0.53	1	LG9823752,LG9813285,LG6557380,LG3269121,LG7604043,LG2223731,LG2175874,LG1138002,LG9839413,LG2224182,LG6593520,LG5505590,LG4380496
GO:0009877	P	nodulation	5	44	0.53	1	LG6546564,LG5515026,LG6568007,LG6596144
GO:0010228	P	vegetative to reproductive phase transition of meristem	29	267	0.53	1	LG2208524,LG9812758,LG3300367,LG1127121,LG5518280,LG4382261,LG4338253,LG195730,LG8725599,LG9814369,LG4395132,LG2228730,LG5424321,LG9832859,LG2218232,LG6589126,LG8699783,LG8701002,LG8683766,LG1127135,LG9837006,LG4355435,LG6534343,LG4368583,LG6534347,LG9827292,LG8679475,LG5448015
GO:0019722	P	calcium-mediated signaling	8	72	0.53	1	LG4405365,LG7611548,LG5430568,LG6571676,LG785903,LG3317389,LG4403033
GO:0019932	P	second-messenger-mediated signaling	9	81	0.53	1	LG9813627,LG4405365,LG7611548,LG5430568,LG6571676,LG785903,LG3317389,LG4403033
GO:0032984	P	macromolecular complex disassembly	11	100	0.53	1	LG5491670,LG9816238,LG9780914,LG8684519,LG5525785,LG9779264,LG8736519,LG4384409,LG9817845,LG6534029
GO:0042886	P	amide transport	5	44	0.53	1	LG4413744,LG5484851,LG6594731,LG8735332
GO:0044801	P	single-organism membrane fusion	14	128	0.53	1	LG4385768,LG3300303,LG1131070,LG9830250,LG3320743,LG6551581,LG9836960,LG9805502,LG5508348,LG5510537,LG6567298,LG8750653,LG2245090
GO:0009892	P	negative regulation of metabolic process	90	834	0.54	1	LG2249087,LG9836620,LG1119133,LG5485501,LG5486579,LG4374637,LG8740962,LG5469911,LG8708985,LG5491320,LG7605709,LG197746,LG2239055,LG1102677,LG5518676,LG8703540,LG3291854,LG9812596,LG0108087,LG1149677,LG1128634,LG5444578,LG7600596,LG7649663,LG5479999,LG4398046,LG8671854,LG7667190,LG3307733,LG1160384,LG5438300,LG6586409,LG5487188,LG5493872,LG1142062,LG6564874,LG4352417,LG8676938,LG0105475,LG0115236,…
GO:0017038	P	protein import	22	203	0.54	1	LG4341160,LG1152076,LG3322499,LG5508348,LG3311515,LG2197997,LG4341200,LG3328326,LG6584353,LG6587662,LG4398046,LG8755117,LG2182107,LG5487319,LG3262528,LG8679142,LG0760635,LG2254309,LG197357,LG8741052,LG7655429
GO:2000113	P	negative regulation of cellular macromolecule biosynthetic process	49	454	0.54	1	LG1149677,LG1128634,LG5444578,LG2249087,LG2239969,LG7600596,LG1119133,LG1112481,LG888682,LG5485501,LG9831535,LG5479999,LG4394087,LG7600627,LG8750563,LG4398046,LG2191590,LG2188285,LG3307733,LG1160384,LG4352417,LG4374637,LG5438300,LG985762,LG5452808,LG8738329,LG5487188,LG8708985,LG3256815,LG5491320,LG7605709,LG3288475,LG8671854,LG2174588,LG2239055,LG8741832,LG1102677,LG9837006,LG5518676,LG4368583,L…
GO:0006461	P	protein complex assembly	55	512	0.55	1	LG9822833,LG5496605,LG9771410,LG9780914,LG1147002,LG5430044,LG191883,LG8707859,LG7620607,LG8675641,LG7617839,LG5521942,LG2176207,LG2214523,LG5475525,LG8735051,LG7635587,LG2234892,LG5525785,LG9807793,LG9779264,LG3329061,LG7629030,LG3328954,LG7642616,LG1116173,LG8745119,LG5491670,LG0105162,LG1509233,LG9816238,LG9800012,LG2216844,LG3302491,LG5487319,LG2211803,LG5504990,LG8684519,LG1108064,LG8703540,…
GO:0009070	P	serine family amino acid biosynthetic process	5	45	0.55	1	LG5444060,LG6558054,LG8709239,LG1127569
GO:0010558	P	negative regulation of macromolecule biosynthetic process	51	474	0.55	1	LG1149677,LG1128634,LG5444578,LG2249087,LG2239969,LG7600596,LG1119133,LG1112481,LG888682,LG5485501,LG9831535,LG5479999,LG4394087,LG7600627,LG8750563,LG4398046,LG2191590,LG2188285,LG3307733,LG1160384,LG4352417,LG4374637,LG5438300,LG985762,LG5452808,LG8738329,LG5487188,LG8708985,LG3256815,LG5491320,LG7605709,LG3288475,LG8671854,LG197746,LG2239055,LG8683766,LG8741832,LG1102677,LG9837006,LG5518676,LG…
GO:0019438	P	aromatic compound biosynthetic process	455	4207	0.55	1	LG1119133,LG8683715,LG9770456,LG5479999,LG9764204,LG4394035,LG4372480,LG3259916,LG4386370,LG2251930,LG193365,LG8700858,LG9841460,LG7651565,LG9806865,LG3331304,LG6589126,LG197746,LG6590468,LG5465838,LG0110546,LG4416729,LG4403298,LG1149677,LG7600596,LG5516296,LG7666976,LG9771500,LG8722791,LG3314460,LG6581936,LG1170622,LG5462066,LG8676202,LG5426196,LG5487188,LG1160270,LG6554263,LG5518190,LG2182107,L…
GO:0034504	P	protein localization to nucleus	13	120	0.55	1	LG3322499,LG8679142,LG2182107,LG197357,LG8741052,LG2197997,LG3328326,LG8755117,LG5487319,LG5486579,LG4398046,LG7655429
GO:0048284	P	organelle fusion	18	167	0.55	1	LG4385768,LG3300303,LG1131070,LG4354568,LG9830250,LG3320743,LG6551581,LG9836960,LG5434240,LG9805502,LG3302379,LG5508348,LG5510537,LG2253617,LG8750653,LG2245090,LG6567298
GO:0060969	P	negative regulation of gene silencing	5	45	0.55	1	LG2239055,LG5500885,LG5500940,LG7614962
GO:0006767	P	water-soluble vitamin metabolic process	8	74	0.56	1	LG5427483,LG5492704,LG785242,LG9815443,LG4413930,LG4338947,LG5505590
GO:0009698	P	phenylpropanoid metabolic process	26	243	0.56	1	LG9799152,LG7633918,LG9799140,LG3288081,LG1109000,LG199339,LG0105188,LG2251930,LG0107260,LG4344723,LG5519281,LG6563314,LG1109015,LG8699347,LG6561706,LG5471686,LG8701187,LG8721515,LG8733345,LG9770346,LG7621335,LG7669893,LG4341666,LG5519295,LG4403298
GO:0009739	P	response to gibberellin	20	187	0.56	1	LG4333895,LG4333889,LG3328326,LG5483627,LG6579883,LG6550526,LG7613636,LG1160270,LG4380551,LG7619087,LG8700530,LG9764492,LG3280825,LG2175606,LG1164794,LG1151222,LG4351226,LG8683766,LG3263336
GO:0051338	P	regulation of transferase activity	14	131	0.56	1	LG7608930,LG3307733,LG9816801,LG6554907,LG8722837,LG2244884,LG1159619,LG5486579,LG4394300,LG6567200,LG6567161,LG7608913,LG5520063
GO:0051783	P	regulation of nuclear division	6	55	0.56	1	LG6543828,LG9798436,LG6556238,LG3312318,LG5483859
GO:0052482	P	defense response by cell wall thickening	6	55	0.56	1	LG7651232,LG3286417,LG5505590,LG8709217,LG8724745
GO:0052544	P	defense response by callose deposition in cell wall	6	55	0.56	1	LG7651232,LG3286417,LG5505590,LG8709217,LG8724745
GO:0009725	P	response to hormone	217	2018	0.57	1	LG3299151,LG1135775,LG7605562,LG5487481,LG8710152,LG2253271,LG6846296,LG5486475,LG4372480,LG1102677,LG5524487,LG0101802,LG1164558,LG6568215,LG193365,LG4394306,LG2176284,LG1102789,LG2228730,LG5469911,LG3271411,LG9806526,LG1144905,LG1169996,LG7645349,LG5491320,LG7639165,LG2178747,LG2231497,LG197746,LG3320019,LG4843827,LG2232776,LG6590468,LG1156151,LG8703540,LG4355569,LG3309945,LG5479675,LG9813627,L…
GO:0009741	P	response to brassinosteroid	24	225	0.57	1	LG8762593,LG8678816,LG8703240,LG1102789,LG1102677,LG2216006,LG195730,LG1118326,LG3301217,LG9770403,LG5511404,LG3299330,LG7645349,LG7639165,LG6535780,LG8700530,LG6560358,LG4843827,LG6589167,LG1140406,LG7658009,LG5476024,LG7651780
GO:0010876	P	lipid localization	23	216	0.57	1	LG5486148,LG7628750,LG7666590,LG9780724,LG8698107,LG9819524,LG8731953,LG5462409,LG9815799,LG3327675,LG5431484,LG5503383,LG5521155,LG7627244,LG9780716,LG1106769,LG2219308,LG1110385,LG9767895,LG4359867,LG6586886,LG4376572
GO:0031327	P	negative regulation of cellular biosynthetic process	52	487	0.57	1	LG1149677,LG1128634,LG5444578,LG2249087,LG2239969,LG7600596,LG1119133,LG1112481,LG888682,LG5485501,LG9831535,LG5479999,LG4394087,LG7600627,LG0115236,LG4398046,LG2191590,LG2188285,LG3307733,LG1160384,LG4352417,LG4374637,LG5438300,LG985762,LG5452808,LG8738329,LG5487188,LG8708985,LG3256815,LG5491320,LG7605709,LG3288475,LG8750563,LG8671854,LG197746,LG2239055,LG8683766,LG8741832,LG1102677,LG9837006,LG…
GO:0031401	P	positive regulation of protein modification process	11	103	0.57	1	LG8703540,LG9816801,LG8722837,LG9807793,LG8679475,LG6567200,LG6567161,LG6554907,LG9837006,LG5518676
GO:0042445	P	hormone metabolic process	17	160	0.57	1	LG5844700,LG8733797,LG1128634,LG3318968,LG8719934,LG3299330,LG1156719,LG3290261,LG4394306,LG5496525,LG2174588,LG190739,LG7629207,LG1102789,LG0102696,LG9807870
GO:0051345	P	positive regulation of hydrolase activity	7	65	0.57	1	LG9836960,LG9805502,LG8700530,LG7649133,LG6539596,LG4398989
GO:0070271	P	protein complex biogenesis	55	515	0.57	1	LG9822833,LG5496605,LG9771410,LG9780914,LG1147002,LG5430044,LG191883,LG8707859,LG7620607,LG8675641,LG7617839,LG5521942,LG2176207,LG2214523,LG5475525,LG8735051,LG7635587,LG2234892,LG5525785,LG9807793,LG9779264,LG3329061,LG7629030,LG3328954,LG7642616,LG1116173,LG8745119,LG5491670,LG0105162,LG1509233,LG9816238,LG9800012,LG2216844,LG3302491,LG5487319,LG2211803,LG5504990,LG8684519,LG1108064,LG8703540,…
GO:0071495	P	cellular response to endogenous stimulus	149	1387	0.57	1	LG1135775,LG5487481,LG9813627,LG2253271,LG6846296,LG5486475,LG4372480,LG6590468,LG5524487,LG1164558,LG193365,LG2176284,LG2228730,LG5469911,LG3271411,LG1144905,LG1169996,LG7645349,LG5491320,LG7639165,LG2178747,LG2231497,LG197746,LG3320019,LG4843827,LG2232776,LG1102677,LG8703540,LG4355569,LG3309945,LG8734256,LG6534857,LG1118326,LG8761291,LG1107631,LG5444578,LG6579303,LG6542488,LG1151222,LG1131665,L…
GO:0001932	P	regulation of protein phosphorylation	9	85	0.58	1	LG7608930,LG8722837,LG2244884,LG1159619,LG4394300,LG6567200,LG7608913,LG5520063
GO:0009072	P	aromatic amino acid family metabolic process	7	66	0.58	1	LG4394306,LG9813156,LG2180000,LG5496525,LG9837736,LG2189622
GO:0009743	P	response to carbohydrate	15	142	0.58	1	LG0760635,LG5502787,LG0108724,LG4335137,LG4364222,LG0101802,LG7637038,LG1112481,LG6590638,LG4341200,LG6537135,LG785126,LG3263336,LG2247488
GO:0006665	P	sphingolipid metabolic process	6	57	0.59	1	LG2191946,LG6589971,LG9770299,LG1167068,LG2254584
GO:0009694	P	jasmonic acid metabolic process	5	47	0.59	1	LG2228149,LG4347998,LG7633827,LG4382781
GO:0009890	P	negative regulation of biosynthetic process	52	491	0.59	1	LG1149677,LG1128634,LG5444578,LG2249087,LG2239969,LG7600596,LG1119133,LG1112481,LG888682,LG5485501,LG9831535,LG5479999,LG4394087,LG7600627,LG0115236,LG4398046,LG2191590,LG2188285,LG3307733,LG1160384,LG4352417,LG4374637,LG5438300,LG985762,LG5452808,LG8738329,LG5487188,LG8708985,LG3256815,LG5491320,LG7605709,LG3288475,LG8750563,LG8671854,LG197746,LG2239055,LG8683766,LG8741832,LG1102677,LG9837006,LG…
GO:0016197	P	endosomal transport	12	114	0.59	1	LG8675464,LG9779656,LG2236913,LG6547501,LG3320743,LG4370272,LG7639046,LG7627818,LG6567298,LG7629030,LG3331093
GO:0034754	P	cellular hormone metabolic process	6	57	0.59	1	LG8719934,LG1156719,LG3290261,LG7629207,LG0102696
GO:0061025	P	membrane fusion	14	133	0.59	1	LG4385768,LG3300303,LG1131070,LG9830250,LG3320743,LG6551581,LG9836960,LG9805502,LG5508348,LG5510537,LG6567298,LG8750653,LG2245090
GO:2000243	P	positive regulation of reproductive process	8	76	0.59	1	LG6534347,LG5518280,LG8757675,LG8725599,LG3328326,LG4395132,LG9837006
GO:0010109	P	regulation of photosynthesis	5	48	0.6	1	LG5423872,LG1113650,LG4415419,LG8696488
GO:0010646	P	regulation of cell communication	54	512	0.6	1	LG1135775,LG3284909,LG5483627,LG6578900,LG3300367,LG7609890,LG8706464,LG5496525,LG9803634,LG1151222,LG4394087,LG1109819,LG8758433,LG4333974,LG8739016,LG5463737,LG9816792,LG1164558,LG7667253,LG4394306,LG8740470,LG8747063,LG0102696,LG8712834,LG2228730,LG5424321,LG3271411,LG7642701,LG9813071,LG8722837,LG7639165,LG2178747,LG5450792,LG5420196,LG6589971,LG197746,LG8700530,LG4843827,LG3289935,LG5521872,…
GO:0045930	P	negative regulation of mitotic cell cycle	7	67	0.6	1	LG3312318,LG6543828,LG6556238,LG3318968,LG9798436,LG8759844
GO:0051253	P	negative regulation of RNA metabolic process	42	398	0.6	1	LG1149677,LG4394087,LG5444578,LG2249087,LG2239969,LG7600596,LG1119133,LG888682,LG5485501,LG7664376,LG9831535,LG5479999,LG7600627,LG8750563,LG2191590,LG4396041,LG3307733,LG1160384,LG4374637,LG5438300,LG985762,LG5452808,LG8738329,LG5487188,LG8708985,LG3256815,LG5491320,LG7605709,LG3288475,LG197746,LG2239055,LG8683766,LG8741832,LG1102677,LG9837006,LG4368583,LG5479675,LG0760578,LG9765801,LG3291854,LG…
GO:2000112	P	regulation of cellular macromolecule biosynthetic process	345	3213	0.6	1	LG1119133,LG8683715,LG9770456,LG5479999,LG9779199,LG9764204,LG4394035,LG4372480,LG3259916,LG4386370,LG193365,LG8700858,LG9841460,LG7651565,LG9806865,LG3331304,LG197746,LG6590468,LG5465838,LG0110546,LG4416729,LG1149677,LG7600596,LG5516296,LG7666976,LG8722791,LG3314460,LG6581936,LG5462066,LG8676202,LG5426196,LG5487188,LG4402933,LG6554263,LG5518190,LG2182107,LG6534776,LG2247488,LG2183403,LG3316787,L…
GO:2000280	P	regulation of root development	8	77	0.6	1	LG8762036,LG4355494,LG9816792,LG9789213,LG4401373,LG2211243,LG7665886
GO:0006865	P	amino acid transport	8	78	0.61	1	LG6544114,LG9842237,LG8728155,LG8707470,LG7636010,LG8761499,LG9829705
GO:0007093	P	mitotic cell cycle checkpoint	6	58	0.61	1	LG6543828,LG6556238,LG3312318,LG9798436,LG8759844
GO:0007127	P	meiosis I	8	78	0.61	1	LG5425724,LG7631615,LG6543828,LG9798436,LG9789606,LG9821790,LG2194149
GO:0007623	P	circadian rhythm	18	174	0.61	1	LG6846859,LG8701002,LG3329351,LG1138091,LG9794984,LG3263602,LG1137797,LG7658808,LG2206500,LG3268485,LG4362467,LG7643974,LG2218232,LG4382164,LG5498155,LG2221258,LG9799181
GO:0009108	P	coenzyme biosynthetic process	20	192	0.61	1	LG2182008,LG4411577,LG1150195,LG5427483,LG4415419,LG3330180,LG2254309,LG4341200,LG9777640,LG785242,LG4341160,LG5475472,LG6528679,LG5421632,LG4413930,LG9809355,LG3275075,LG3262528,LG1170387
GO:0009756	P	carbohydrate mediated signaling	7	68	0.61	1	LG5502787,LG0108724,LG7637038,LG6590638,LG4341200,LG2247488
GO:0009850	P	auxin metabolic process	7	68	0.61	1	LG1128634,LG3299330,LG4394306,LG5496525,LG2174588,LG190739
GO:0010182	P	sugar mediated signaling pathway	7	68	0.61	1	LG5502787,LG0108724,LG7637038,LG6590638,LG4341200,LG2247488
GO:0010556	P	regulation of macromolecule biosynthetic process	345	3218	0.61	1	LG1119133,LG8683715,LG9770456,LG5479999,LG9779199,LG9764204,LG4394035,LG4372480,LG3259916,LG4386370,LG193365,LG8700858,LG9841460,LG7651565,LG9806865,LG3331304,LG197746,LG6590468,LG5465838,LG0110546,LG4416729,LG1149677,LG7600596,LG5516296,LG7666976,LG8722791,LG3314460,LG6581936,LG5462066,LG8676202,LG5426196,LG5487188,LG4402933,LG6554263,LG5518190,LG2182107,LG6534776,LG2247488,LG2183403,LG3316787,L…
GO:0010948	P	negative regulation of cell cycle process	7	68	0.61	1	LG6543828,LG6556238,LG3312318,LG9798436,LG5483812,LG8759844
GO:0031399	P	regulation of protein modification process	22	211	0.61	1	LG6578900,LG2244884,LG1159619,LG9807793,LG5520063,LG7608913,LG9837006,LG195730,LG4394300,LG8679475,LG6567161,LG9816801,LG8722837,LG6567200,LG6554907,LG7617651,LG5518676,LG8703540,LG7608930,LG6534857,LG9814369
GO:0035670	P	plant-type ovary development	7	68	0.61	1	LG5444578,LG6550931,LG9780535,LG4420018,LG1102677,LG8712834
GO:0045892	P	negative regulation of transcription, DNA-templated	38	363	0.61	1	LG1149677,LG4394087,LG5444578,LG2249087,LG2239969,LG7600596,LG1119133,LG888682,LG5485501,LG9831535,LG5479999,LG7600627,LG8750563,LG2191590,LG3307733,LG1160384,LG4374637,LG5438300,LG985762,LG5452808,LG8738329,LG5487188,LG8708985,LG3256815,LG5491320,LG7605709,LG3288475,LG2239055,LG8741832,LG1102677,LG9837006,LG4368583,LG5479675,LG0760578,LG9765801,LG3291854,LG9814369
GO:0051336	P	regulation of hydrolase activity	13	126	0.61	1	LG6534857,LG9836960,LG1142062,LG6578900,LG9805502,LG8700530,LG2248128,LG6539596,LG5436153,LG4398989,LG7617651,LG7649133
GO:1902679	P	negative regulation of RNA biosynthetic process	40	382	0.61	1	LG1149677,LG4394087,LG5444578,LG2249087,LG2239969,LG7600596,LG1119133,LG888682,LG5485501,LG9831535,LG5479999,LG7600627,LG8750563,LG2191590,LG3307733,LG1160384,LG4374637,LG5438300,LG985762,LG5452808,LG8738329,LG5487188,LG8708985,LG3256815,LG5491320,LG7605709,LG3288475,LG197746,LG2239055,LG8683766,LG8741832,LG1102677,LG9837006,LG4368583,LG5479675,LG0760578,LG9765801,LG3291854,LG9814369
GO:1903507	P	negative regulation of nucleic acid-templated transcription	40	382	0.61	1	LG1149677,LG4394087,LG5444578,LG2249087,LG2239969,LG7600596,LG1119133,LG888682,LG5485501,LG9831535,LG5479999,LG7600627,LG8750563,LG2191590,LG3307733,LG1160384,LG4374637,LG5438300,LG985762,LG5452808,LG8738329,LG5487188,LG8708985,LG3256815,LG5491320,LG7605709,LG3288475,LG197746,LG2239055,LG8683766,LG8741832,LG1102677,LG9837006,LG4368583,LG5479675,LG0760578,LG9765801,LG3291854,LG9814369
GO:1903825	P	organic acid transmembrane transport	9	87	0.61	1	LG6544114,LG3296366,LG1166549,LG4410015,LG8707470,LG7636010,LG9829705,LG1124623
GO:1905039	P	carboxylic acid transmembrane transport	9	87	0.61	1	LG6544114,LG3296366,LG1166549,LG4410015,LG8707470,LG7636010,LG9829705,LG1124623
GO:0016477	P	cell migration	5	49	0.62	1	LG4398989,LG7637674,LG9814325,LG9807793
GO:0018105	P	peptidyl-serine phosphorylation	10	98	0.62	1	LG8760993,LG8703540,LG2219492,LG3299330,LG1169996,LG7613636,LG9791546,LG9820940,LG5456375
GO:0035556	P	intracellular signal transduction	108	1022	0.62	1	LG1135775,LG4377458,LG9775766,LG8690113,LG3270094,LG9813627,LG2253271,LG6846296,LG8713455,LG4372480,LG1149597,LG193365,LG785903,LG8735759,LG4369084,LG3271411,LG4348428,LG1169996,LG7639165,LG7605709,LG2231497,LG3320019,LG4843827,LG1156151,LG6532317,LG4335087,LG2236913,LG3309945,LG8734256,LG5510672,LG8759844,LG9796632,LG9820940,LG7600596,LG7609890,LG8722791,LG2215883,LG8739016,LG2221904,LG5484374,L…
GO:0046486	P	glycerolipid metabolic process	26	251	0.62	1	LG9829580,LG7652276,LG7607912,LG6589971,LG9813627,LG6579303,LG6558893,LG9837522,LG9776514,LG989459,LG7638291,LG2176635,LG6599401,LG9776994,LG2247049,LG199654,LG3293769,LG8741068,LG3300269,LG6555651,LG9776464,LG6565293,LG4380837,LG8711746,LG6588234
GO:0060627	P	regulation of vesicle-mediated transport	10	98	0.62	1	LG9822833,LG1145001,LG2236913,LG9836960,LG7620607,LG9805502,LG1109270,LG2216844,LG2191291
GO:0006906	P	vesicle fusion	12	118	0.63	1	LG4385768,LG3300303,LG9830250,LG3320743,LG6551581,LG9836960,LG9805502,LG5510537,LG6567298,LG8750653,LG2245090
GO:0006974	P	cellular response to DNA damage stimulus	60	573	0.63	1	LG4372422,LG4368740,LG4350618,LG1843222,LG6589400,LG5844793,LG1119133,LG5495599,LG2194149,LG2233878,LG5486579,LG2219000,LG9812029,LG9823189,LG1143616,LG2177133,LG2215883,LG9816792,LG9841520,LG5448205,LG9807793,LG3298888,LG5520715,LG9841460,LG4368794,LG6584353,LG3297219,LG4395018,LG6539567,LG6566326,LG3266230,LG9802828,LG0105162,LG3257831,LG8759844,LG1168039,LG4344064,LG1155325,LG6545648,LG7631859…
GO:0007154	P	cell communication	322	3014	0.63	1	LG8760993,LG2177408,LG4843827,LG9803235,LG1135775,LG2207260,LG4377458,LG9775766,LG8690113,LG5487481,LG7620607,LG8752093,LG7629802,LG3278418,LG5436153,LG7621362,LG2253271,LG6846296,LG5486475,LG8713455,LG3307698,LG6566642,LG4372480,LG6571676,LG1102677,LG5524487,LG1149597,LG4341200,LG1164558,LG9837006,LG193365,LG1140406,LG4394306,LG5431484,LG2176284,LG785903,LG0102696,LG3303465,LG2228730,LG5469911,L…
GO:0018205	P	peptidyl-lysine modification	26	252	0.63	1	LG4361157,LG5486579,LG9807793,LG8704141,LG7667190,LG1153135,LG2204751,LG195730,LG5518676,LG2205266,LG8679475,LG8712834,LG8718617,LG1168039,LG3288475,LG6564874,LG8738585,LG8683766,LG9837006,LG3303544,LG4368583,LG9830724,LG9814369,LG9839194,LG5490465
GO:0048581	P	negative regulation of post-embryonic development	13	128	0.63	1	LG4372480,LG4402933,LG1132835,LG8712834,LG4362467,LG9764492,LG6593285,LG4382164,LG9814369,LG6592006,LG8683766,LG9770482
GO:0050794	P	regulation of cellular process	697	6485	0.63	1	LG8762036,LG9783134,LG7635328,LG1119133,LG1159619,LG7620607,LG5479999,LG9779199,LG9764204,LG7621362,LG0101798,LG4394035,LG6566642,LG4372480,LG3259916,LG4386370,LG2251930,LG1164558,LG193365,LG8700858,LG9841460,LG4365854,LG7651565,LG9806865,LG5427487,LG7645349,LG3331304,LG7639165,LG197746,LG6590468,LG5465838,LG1156151,LG8683715,LG2236913,LG4355569,LG0110546,LG9770456,LG8734256,LG4416729,LG8761291,L…
GO:0051607	P	defense response to virus	11	108	0.63	1	LG1128634,LG4366689,LG3305333,LG6589971,LG0105475,LG5422363,LG3288475,LG2174588,LG0108087,LG5495695
GO:0009595	P	detection of biotic stimulus	5	50	0.64	1	LG7655628,LG3286417,LG1141413,LG7651232
GO:0009735	P	response to cytokinin	21	206	0.64	1	LG8758433,LG8741052,LG3322499,LG6587662,LG6550526,LG9816792,LG4335137,LG2182107,LG0101802,LG3268485,LG5487481,LG8700530,LG2238500,LG3298085,LG3278418,LG1118326,LG785126,LG3269273,LG6568215,LG9823435
GO:0009814	P	defense response, incompatible interaction	22	215	0.64	1	LG7647882,LG9776376,LG8741832,LG9815799,LG4417647,LG7647064,LG2209177,LG7652201,LG2176135,LG4338489,LG8712834,LG5431484,LG5473884,LG7627244,LG3288475,LG4380407,LG4355788,LG6592763,LG2242445,LG6593314,LG4412425
GO:0010224	P	response to UV-B	8	80	0.64	1	LG4408442,LG1168039,LG8757675,LG1155325,LG5498155,LG2221258,LG2229424
GO:0019757	P	glycosinolate metabolic process	8	80	0.64	1	LG5502286,LG4355788,LG4415094,LG9805100,LG5449515,LG9788146,LG189956
GO:0019760	P	glucosinolate metabolic process	8	80	0.64	1	LG5502286,LG4355788,LG4415094,LG9805100,LG5449515,LG9788146,LG189956
GO:0022607	P	cellular component assembly	111	1055	0.64	1	LG8675641,LG3270505,LG5430044,LG2211803,LG1108064,LG7620607,LG5436153,LG7623789,LG8686319,LG8757675,LG2176207,LG2214523,LG9841460,LG2211243,LG3328954,LG785903,LG8675464,LG4370272,LG7631615,LG5448338,LG9800012,LG6567200,LG5487319,LG3331093,LG2194755,LG8703540,LG8745082,LG1153330,LG9770456,LG3291854,LG9841570,LG7635587,LG1116173,LG1131070,LG7617839,LG1109270,LG3277145,LG6533203,LG1151222,LG4398046,…
GO:0048527	P	lateral root development	13	129	0.64	1	LG3313663,LG2236913,LG3327295,LG2231884,LG8750699,LG3327371,LG5487481,LG3327356,LG5497740,LG5517454,LG3297795,LG5491320
GO:0051172	P	negative regulation of nitrogen compound metabolic process	53	509	0.64	1	LG1149677,LG1128634,LG5444578,LG2249087,LG2239969,LG7600596,LG1119133,LG1112481,LG888682,LG5485501,LG7664376,LG9831535,LG5479999,LG4394087,LG7600627,LG8750563,LG4398046,LG2191590,LG2188285,LG4396041,LG3307733,LG1160384,LG4352417,LG4374637,LG5438300,LG985762,LG5452808,LG8738329,LG5487188,LG8708985,LG3256815,LG5491320,LG7605709,LG3288475,LG8671854,LG197746,LG2239055,LG8683766,LG8741832,LG1102677,LG…
GO:0052542	P	defense response by callose deposition	6	60	0.64	1	LG7651232,LG3286417,LG5505590,LG8709217,LG8724745
GO:0098581	P	detection of external biotic stimulus	5	50	0.64	1	LG7655628,LG3286417,LG1141413,LG7651232
GO:0009690	P	cytokinin metabolic process	5	51	0.65	1	LG8719934,LG7629207,LG8733797,LG3290261
GO:0018209	P	peptidyl-serine modification	10	100	0.65	1	LG8760993,LG8703540,LG2219492,LG3299330,LG1169996,LG7613636,LG9791546,LG9820940,LG5456375
GO:0044712	P	single-organism catabolic process	101	963	0.65	1	LG7656041,LG2234892,LG4362218,LG9813627,LG2209754,LG3283916,LG193916,LG2175874,LG4344723,LG4357539,LG2204799,LG2178747,LG2204396,LG2246812,LG5510672,LG2250078,LG8749055,LG2223731,LG8674497,LG4368548,LG6579303,LG8695413,LG2246715,LG8757635,LG3327295,LG193346,LG1150057,LG3327356,LG4416737,LG7634903,LG4411608,LG5517802,LG5511131,LG2200519,LG8759371,LG7646312,LG2225962,LG194129,LG5516479,LG9799152,LG…
GO:0051179	P	localization	438	4100	0.65	1	LG2217511,LG8682785,LG7620607,LG7609416,LG4373074,LG6592006,LG7621362,LG6566642,LG8734859,LG2251930,LG9835000,LG8735332,LG4416264,LG5521155,LG5524827,LG8704276,LG8763327,LG4370272,LG2198155,LG3264581,LG3843723,LG5487319,LG3267952,LG5458669,LG7632979,LG8698372,LG2236913,LG4355569,LG7617839,LG4409854,LG8734256,LG8742812,LG4371271,LG6564819,LG6564525,LG6589772,LG785892,LG3264359,LG7636942,LG4341200,…
GO:0009408	P	response to heat	28	275	0.66	1	LG5467046,LG8691930,LG8744619,LG5519455,LG5516296,LG2238500,LG5443009,LG196506,LG8739101,LG6568215,LG4341200,LG9815443,LG2201235,LG5494594,LG3308107,LG8712834,LG8700689,LG4414641,LG4348334,LG3262528,LG5431295,LG2254309,LG8743870,LG7601990,LG4341160,LG190008,LG5505590
GO:0009555	P	pollen development	33	323	0.66	1	LG8677538,LG4356787,LG6559518,LG8724745,LG8762593,LG8686319,LG4394035,LG7626639,LG2211243,LG3293769,LG3301113,LG2194607,LG5520715,LG4362675,LG5462066,LG9770403,LG9802828,LG0105162,LG8757675,LG6538430,LG5495599,LG6560358,LG1129728,LG2232653,LG4365169,LG5425724,LG7610552,LG3299799,LG2200400,LG4401373,LG6533203,LG4333289
GO:0015698	P	inorganic anion transport	15	150	0.66	1	LG4347904,LG3271128,LG6574447,LG5453190,LG6589772,LG3331492,LG8714972,LG2233924,LG5429387,LG6560692,LG1107076,LG4384581,LG8688196,LG1111204
GO:0043549	P	regulation of kinase activity	9	91	0.66	1	LG7608930,LG8722837,LG2244884,LG1159619,LG4394300,LG6567200,LG7608913,LG5520063
GO:0044403	P	symbiosis, encompassing mutualism through parasitism	35	343	0.66	1	LG1128634,LG6568007,LG2205738,LG3305333,LG6589971,LG5844793,LG5422363,LG8682785,LG3328473,LG3314681,LG4413280,LG5496552,LG4366689,LG4347310,LG8728155,LG7636942,LG3288475,LG2174588,LG6596144,LG3843723,LG5515026,LG8725073,LG3274829,LG7655695,LG6564819,LG0105475,LG5495695,LG3277305,LG6546564,LG0107062,LG7668101,LG2199430,LG0108087,LG2245552
GO:0070727	P	cellular macromolecule localization	97	928	0.66	1	LG4373074,LG7629802,LG5486579,LG7621362,LG9822476,LG3300303,LG6566642,LG4341200,LG2197997,LG2211243,LG785903,LG8704276,LG7621440,LG5491234,LG5487319,LG3331093,LG5458669,LG9816990,LG4380837,LG0760635,LG7609968,LG4341160,LG2205237,LG5423562,LG1131070,LG1114918,LG785892,LG4398046,LG8680694,LG8688503,LG5462066,LG8709217,LG7655628,LG190008,LG9836960,LG5432544,LG2182107,LG4398989,LG8747373,LG3311515,LG…
GO:0090174	P	organelle membrane fusion	12	121	0.66	1	LG4385768,LG3300303,LG9830250,LG3320743,LG6551581,LG9836960,LG9805502,LG5510537,LG6567298,LG8750653,LG2245090
GO:0006816	P	calcium ion transport	9	92	0.67	1	LG7623312,LG4405365,LG7611548,LG3297892,LG4389698,LG785903,LG4344241,LG5430568
GO:0009314	P	response to radiation	86	827	0.67	1	LG7635328,LG5423872,LG4362467,LG8696488,LG9770299,LG4364222,LG2251930,LG0102696,LG2228730,LG4382164,LG8752590,LG5495599,LG2229424,LG7604947,LG5511594,LG2191291,LG8762720,LG7647882,LG1128634,LG7619843,LG1127121,LG5487786,LG3327295,LG3327356,LG5503383,LG5424321,LG8748026,LG196506,LG8699783,LG4411848,LG4417195,LG2221258,LG5521872,LG4344064,LG1135654,LG1164794,LG4333289,LG6578069,LG3296099,LG5483627,…
GO:0006623	P	protein targeting to vacuole	5	53	0.68	1	LG8686968,LG3331093,LG1131070,LG6567298
GO:0009057	P	macromolecule catabolic process	134	1282	0.68	1	LG4414614,LG2231566,LG1842714,LG6561819,LG9776376,LG5462999,LG4401718,LG3319808,LG3283916,LG8736505,LG193916,LG2204774,LG9830404,LG1125080,LG6557438,LG6532610,LG4359033,LG6599677,LG1117278,LG9776883,LG9788588,LG5504404,LG2190908,LG7631615,LG5504400,LG1143430,LG2186254,LG4363586,LG8745088,LG1146061,LG8759844,LG2196461,LG4372422,LG5480769,LG197465,LG7604893,LG9772635,LG4343620,LG2179498,LG2215883,L…
GO:0009063	P	cellular amino acid catabolic process	9	93	0.68	1	LG4378493,LG8702676,LG2180000,LG5516479,LG8697331,LG2235871,LG7634903,LG4415419
GO:0009636	P	response to toxic substance	8	83	0.68	1	LG5426160,LG6534062,LG2197543,LG3327371,LG5426176,LG3327356,LG3297795
GO:0009966	P	regulation of signal transduction	50	489	0.68	1	LG1135775,LG5483627,LG6578900,LG3300367,LG7609890,LG8706464,LG5496525,LG1151222,LG4394087,LG1109819,LG8758433,LG4333974,LG8739016,LG9816792,LG1164558,LG7667253,LG4394306,LG8740470,LG8747063,LG0102696,LG8712834,LG2228730,LG5424321,LG3271411,LG7642701,LG9813071,LG8722837,LG7639165,LG2178747,LG5450792,LG5420196,LG6589971,LG197746,LG8700530,LG4843827,LG3289935,LG5521872,LG7605709,LG9803634,LG7632979,…
GO:0016032	P	viral process	28	279	0.68	1	LG1128634,LG2205738,LG3305333,LG6589971,LG5844793,LG5422363,LG8682785,LG3328473,LG3314681,LG5496552,LG4366689,LG8728155,LG7636942,LG3288475,LG2174588,LG3843723,LG3277305,LG3274829,LG7655695,LG6564819,LG0105475,LG5495695,LG4413280,LG7668101,LG2199430,LG0108087,LG2245552
GO:0045165	P	cell fate commitment	6	63	0.68	1	LG8748619,LG4391808,LG4362735,LG2177408,LG7632500
GO:0071822	P	protein complex subunit organization	60	583	0.68	1	LG9822833,LG5496605,LG1109270,LG9771410,LG9780914,LG1147002,LG5430044,LG191883,LG8707859,LG4384409,LG8675641,LG7617839,LG5521942,LG9817845,LG2176207,LG2214523,LG5475525,LG8735051,LG7635587,LG2234892,LG5525785,LG9807793,LG9779264,LG5525129,LG3329061,LG7629030,LG3328954,LG7642616,LG1116173,LG8745119,LG5491670,LG0105162,LG1509233,LG8736519,LG5507626,LG9800012,LG2216844,LG3302491,LG2211803,LG5487319,…
GO:0072665	P	protein localization to vacuole	5	53	0.68	1	LG8686968,LG3331093,LG1131070,LG6567298
GO:0072666	P	establishment of protein localization to vacuole	5	53	0.68	1	LG8686968,LG3331093,LG1131070,LG6567298
GO:2000242	P	negative regulation of reproductive process	8	83	0.68	1	LG4402933,LG1132835,LG8712834,LG9764492,LG9814369,LG6592006,LG8683766
GO:0006730	P	one-carbon metabolic process	6	64	0.69	1	LG2206500,LG3275075,LG6528679,LG6571680,LG7662172
GO:0006869	P	lipid transport	19	193	0.69	1	LG7627244,LG8731953,LG5462409,LG5486148,LG9815799,LG3327675,LG9819524,LG7666590,LG1106769,LG2219308,LG1110385,LG8698107,LG5431484,LG5503383,LG4359867,LG6586886,LG4376572,LG9767895
GO:0009816	P	defense response to bacterium, incompatible interaction	7	74	0.69	1	LG6592763,LG7647064,LG2242445,LG8741832,LG3288475,LG4338489
GO:0009889	P	regulation of biosynthetic process	353	3332	0.69	1	LG1119133,LG8683715,LG9770456,LG5479999,LG9779199,LG9764204,LG4394035,LG4372480,LG3259916,LG4386370,LG2251930,LG193365,LG8700858,LG9841460,LG7651565,LG9806865,LG3331304,LG197746,LG6590468,LG5465838,LG0110546,LG4416729,LG1149677,LG7600596,LG5516296,LG7666976,LG8722791,LG3314460,LG6581936,LG5462066,LG8676202,LG5426196,LG5487188,LG4402933,LG6554263,LG5518190,LG2182107,LG6534776,LG2247488,LG2183403,L…
GO:0023051	P	regulation of signaling	51	501	0.69	1	LG1135775,LG5483627,LG6578900,LG3300367,LG7609890,LG8706464,LG5496525,LG9803634,LG1151222,LG4394087,LG1109819,LG8758433,LG4333974,LG8739016,LG9816792,LG1164558,LG7667253,LG4394306,LG8740470,LG8747063,LG0102696,LG8712834,LG2228730,LG5424321,LG3271411,LG7642701,LG9813071,LG8722837,LG7639165,LG2178747,LG5450792,LG5420196,LG6589971,LG197746,LG8700530,LG4843827,LG3289935,LG5521872,LG7605709,LG785903,L…
GO:0031324	P	negative regulation of cellular metabolic process	61	596	0.69	1	LG4352417,LG1149677,LG1128634,LG5444578,LG2249087,LG2239969,LG7600596,LG1119133,LG1112481,LG888682,LG5485501,LG7664376,LG9831535,LG5479999,LG4394087,LG7600627,LG8750563,LG4368583,LG4398046,LG2191590,LG2188285,LG4396041,LG3307733,LG1160384,LG1102677,LG4374637,LG195730,LG5438300,LG5423872,LG985762,LG5452808,LG8738329,LG5487188,LG8708985,LG3256815,LG1142062,LG5491320,LG7605709,LG3288475,LG8671854,LG…
GO:0031326	P	regulation of cellular biosynthetic process	352	3320	0.69	1	LG1119133,LG8683715,LG9770456,LG5479999,LG9779199,LG9764204,LG4394035,LG4372480,LG3259916,LG4386370,LG2251930,LG193365,LG8700858,LG9841460,LG7651565,LG9806865,LG3331304,LG197746,LG6590468,LG5465838,LG0110546,LG4416729,LG1149677,LG7600596,LG5516296,LG7666976,LG8722791,LG3314460,LG6581936,LG5462066,LG8676202,LG5426196,LG5487188,LG4402933,LG6554263,LG5518190,LG2182107,LG6534776,LG2247488,LG2183403,L…
GO:0033036	P	macromolecule localization	178	1696	0.69	1	LG0107436,LG4373074,LG9779656,LG7666590,LG4377458,LG785855,LG7609416,LG7629802,LG5486579,LG7621362,LG3331093,LG9822476,LG3290157,LG2177133,LG6566642,LG4341200,LG2197997,LG5431484,LG8735332,LG2211243,LG5494594,LG785903,LG9802718,LG5521155,LG4369084,LG9824684,LG1106769,LG8703540,LG7621440,LG5491234,LG5487319,LG3267952,LG9775766,LG5458669,LG2250931,LG4380837,LG9816990,LG6532317,LG2219308,LG7655628,L…
GO:0033365	P	protein localization to organelle	40	395	0.69	1	LG4373074,LG3320743,LG1131070,LG2244492,LG5486579,LG4341160,LG4398989,LG9822476,LG3322499,LG2211243,LG5508348,LG2206773,LG4341200,LG9812029,LG2197997,LG1152076,LG3328326,LG5462066,LG785903,LG6584353,LG7655429,LG6587662,LG4398046,LG5432544,LG8755117,LG2182107,LG5487319,LG3331093,LG5458669,LG3262528,LG8679142,LG0760635,LG6543828,LG2254309,LG3311515,LG197357,LG8741052,LG6567298,LG4401373
GO:0034765	P	regulation of ion transmembrane transport	7	74	0.69	1	LG7651232,LG3286417,LG1157115,LG8709217,LG785903,LG2216135
GO:0044419	P	interspecies interaction between organisms	35	348	0.69	1	LG1128634,LG6568007,LG2205738,LG3305333,LG6589971,LG5844793,LG5422363,LG8682785,LG3328473,LG3314681,LG4413280,LG5496552,LG4366689,LG4347310,LG8728155,LG7636942,LG3288475,LG2174588,LG6596144,LG3843723,LG5515026,LG8725073,LG3274829,LG7655695,LG6564819,LG0105475,LG5495695,LG3277305,LG6546564,LG0107062,LG7668101,LG2199430,LG0108087,LG2245552
GO:0048584	P	positive regulation of response to stimulus	31	309	0.69	1	LG8677538,LG6589971,LG1119133,LG7609890,LG8724745,LG4333974,LG1164558,LG9807793,LG7667253,LG9803634,LG5424321,LG5473884,LG9780716,LG8722837,LG1141413,LG7605709,LG4344064,LG5450792,LG8700530,LG3289935,LG7629893,LG2178747,LG7632979,LG1109819,LG4355569,LG2242445,LG197357,LG9780724,LG8699783,LG3327225
GO:0070887	P	cellular response to chemical stimulus	190	1810	0.69	1	LG8760993,LG1135775,LG2249087,LG5487481,LG9813627,LG2253271,LG6846296,LG5486475,LG4372480,LG1102677,LG5524487,LG1164558,LG193365,LG5473907,LG2176284,LG2228730,LG5469911,LG3271411,LG1144905,LG1169996,LG7645349,LG7637038,LG7639165,LG2178747,LG2231497,LG197746,LG3320019,LG4843827,LG2232776,LG6590468,LG5518676,LG8703540,LG0108087,LG4355569,LG0108724,LG3309945,LG8734256,LG6534857,LG1118326,LG2232575,L…
GO:1902580	P	single-organism cellular localization	33	328	0.69	1	LG9798436,LG2244492,LG4341160,LG1152076,LG3322499,LG7642701,LG5508348,LG6551581,LG4341200,LG2197997,LG3328326,LG785903,LG6584353,LG6587662,LG4398046,LG8704276,LG7655429,LG1157115,LG2182107,LG5491234,LG5487319,LG5458669,LG3262528,LG8679142,LG4380837,LG0760635,LG2254309,LG3311515,LG197357,LG8741052,LG8755117,LG2191291
GO:1903509	P	liposaccharide metabolic process	9	94	0.69	1	LG7656041,LG8693516,LG4378795,LG5478448,LG6588234,LG2202525,LG9789345,LG2217540
GO:0006643	P	membrane lipid metabolic process	13	135	0.7	1	LG9770299,LG8693516,LG4378795,LG5478448,LG1167068,LG6589971,LG6588234,LG7656041,LG9789345,LG2254584,LG2191946,LG2217540
GO:0034762	P	regulation of transmembrane transport	7	75	0.7	1	LG7651232,LG3286417,LG1157115,LG8709217,LG785903,LG2216135
GO:0045934	P	negative regulation of nucleobase-containing compound metabolic process	44	435	0.7	1	LG1149677,LG4394087,LG5444578,LG2249087,LG2239969,LG7600596,LG1119133,LG888682,LG5485501,LG7664376,LG9831535,LG5479999,LG7600627,LG8750563,LG2191590,LG4396041,LG3307733,LG1160384,LG4374637,LG5438300,LG985762,LG5452808,LG8738329,LG5487188,LG8708985,LG3256815,LG5491320,LG7605709,LG3288475,LG197746,LG2239055,LG8683766,LG8741832,LG1102677,LG9837006,LG4368583,LG5479675,LG0760578,LG9765801,LG3291854,LG…
GO:0051260	P	protein homooligomerization	5	54	0.7	1	LG1509233,LG2234892,LG5496605,LG7629030
GO:0061024	P	membrane organization	43	425	0.7	1	LG8704276,LG9830250,LG3320743,LG2243763,LG1131070,LG9805502,LG8750653,LG4407215,LG2248128,LG2244492,LG5436400,LG5436153,LG8686319,LG4385768,LG3300303,LG6551581,LG3320627,LG5473907,LG3328954,LG785903,LG5521703,LG9828430,LG9771410,LG4370272,LG9836960,LG7627818,LG1157115,LG3270505,LG5491234,LG2245090,LG5458669,LG9816990,LG5448338,LG4380837,LG2236913,LG1153330,LG7617839,LG5508247,LG5508348,LG8675464,…
GO:0006006	P	glucose metabolic process	5	55	0.71	1	LG2223731,LG5505590,LG9795329,LG2175874
GO:0006664	P	glycolipid metabolic process	8	86	0.71	1	LG7656041,LG8693516,LG4378795,LG5478448,LG6588234,LG9789345,LG2217540
GO:0009615	P	response to virus	15	156	0.71	1	LG0105475,LG5496552,LG7647882,LG1128634,LG3305333,LG4366689,LG6589971,LG8728155,LG5422363,LG3288475,LG2174588,LG7668101,LG0108087,LG5495695
GO:0046283	P	anthocyanin-containing compound metabolic process	6	65	0.71	1	LG7647882,LG4351094,LG2218232,LG8752093,LG3268485
GO:0048481	P	plant ovule development	6	65	0.71	1	LG6550931,LG9780535,LG4420018,LG1102677,LG8712834
GO:0051865	P	protein autoubiquitination	5	55	0.71	1	LG2215883,LG8759844,LG1143430,LG6532610
GO:0065002	P	intracellular protein transmembrane transport	10	106	0.71	1	LG2254309,LG3311515,LG4341160,LG5508348,LG4341200,LG3262528,LG2244492,LG6584353,LG1152076
GO:0071806	P	protein transmembrane transport	10	106	0.71	1	LG2254309,LG3311515,LG4341160,LG5508348,LG4341200,LG3262528,LG2244492,LG6584353,LG1152076
GO:0007131	P	reciprocal meiotic recombination	6	66	0.72	1	LG5425724,LG7631615,LG9821790,LG2194149,LG9789606
GO:0009067	P	aspartate family amino acid biosynthetic process	6	66	0.72	1	LG8671319,LG2222400,LG2224720,LG6564620,LG9837473
GO:0010102	P	lateral root morphogenesis	6	66	0.72	1	LG8750699,LG3313663,LG5491320,LG5497740,LG5517454
GO:0016101	P	diterpenoid metabolic process	7	76	0.72	1	LG6558893,LG4380551,LG6555651,LG1164794,LG0102696,LG0115236
GO:0035825	P	reciprocal DNA recombination	6	66	0.72	1	LG5425724,LG7631615,LG9821790,LG2194149,LG9789606
GO:0045787	P	positive regulation of cell cycle	7	76	0.72	1	LG2215883,LG0105162,LG9798436,LG8759844,LG4398989,LG8686319
GO:0048573	P	photoperiodism, flowering	15	157	0.72	1	LG4368583,LG4355435,LG2218232,LG3300367,LG8699783,LG8679475,LG4338253,LG8701002,LG9814369,LG8683766,LG1127121,LG1127135,LG2228730,LG5424321
GO:0051240	P	positive regulation of multicellular organismal process	15	157	0.72	1	LG4406324,LG4383997,LG6534347,LG4396041,LG1144905,LG9815723,LG9807793,LG8757675,LG8725599,LG3328326,LG5437298,LG4395132,LG9837006,LG5518280
GO:0006813	P	potassium ion transport	9	98	0.73	1	LG2183577,LG2198155,LG2174465,LG1157115,LG6534861,LG2198013,LG785903,LG5458669
GO:0007034	P	vacuolar transport	18	188	0.73	1	LG8675464,LG1131070,LG6547501,LG2236913,LG8686968,LG3320743,LG4370272,LG7639046,LG7627818,LG8707470,LG9779656,LG6567298,LG7629030,LG3331093,LG7651622,LG9829705,LG6544114
GO:0008104	P	protein localization	136	1316	0.73	1	LG4373074,LG9779656,LG4377458,LG9775766,LG7609416,LG7629802,LG5486579,LG7621362,LG3267952,LG9822476,LG3290157,LG2177133,LG6566642,LG4341200,LG2197997,LG8735332,LG2211243,LG785903,LG9802718,LG4369084,LG9824684,LG7621440,LG5491234,LG5487319,LG3331093,LG5458669,LG9816990,LG6532317,LG8703540,LG4335087,LG4380837,LG2236913,LG0760635,LG7609968,LG4341160,LG2254309,LG5423562,LG9796632,LG7604126,LG1131070,…
GO:0009416	P	response to light stimulus	79	776	0.73	1	LG4354120,LG4348386,LG4364222,LG7647882,LG5483627,LG7635328,LG5423872,LG8700530,LG1102495,LG4398401,LG3300367,LG4362467,LG8706464,LG5443009,LG8696488,LG6537135,LG1127121,LG5487786,LG8699783,LG3327295,LG3326303,LG9770299,LG4355435,LG2231884,LG5521872,LG1128634,LG2251930,LG3327371,LG2229424,LG4380551,LG3327356,LG4417188,LG8740470,LG5503383,LG5526460,LG9796851,LG0102696,LG2228730,LG5424321,LG8748026…
GO:0009581	P	detection of external stimulus	9	98	0.73	1	LG8752590,LG1135654,LG4411848,LG8701002,LG5442335,LG5442325,LG0102696,LG2191291
GO:0010101	P	post-embryonic root morphogenesis	6	67	0.73	1	LG8750699,LG3313663,LG5491320,LG5497740,LG5517454
GO:0016050	P	vesicle organization	17	178	0.73	1	LG4385768,LG3300303,LG9836960,LG9771410,LG9830250,LG3320743,LG6551581,LG3320627,LG9805502,LG1131070,LG4407215,LG6567298,LG8750653,LG5510537,LG2245090,LG8701992
GO:0043966	P	histone H3 acetylation	5	56	0.73	1	LG9839194,LG7667190,LG4368583,LG5490465
GO:0051171	P	regulation of nitrogen compound metabolic process	353	3350	0.73	1	LG1119133,LG8683715,LG9770456,LG5479999,LG9764204,LG4394035,LG4372480,LG3259916,LG4386370,LG193365,LG8700858,LG9841460,LG7651565,LG9806865,LG3331304,LG197746,LG6590468,LG5465838,LG0110546,LG4416729,LG1149677,LG7600596,LG5516296,LG7666976,LG8722791,LG3314460,LG6581936,LG5462066,LG8676202,LG5426196,LG5487188,LG4402933,LG6554263,LG5518190,LG2182107,LG6534776,LG2247488,LG2183403,LG3316787,LG3256385,L…
GO:0051239	P	regulation of multicellular organismal process	78	767	0.73	1	LG3311975,LG6585410,LG5487881,LG8701002,LG8762036,LG4394087,LG2229424,LG3301217,LG9837006,LG4362467,LG4383997,LG3269416,LG6592006,LG1127121,LG9764492,LG5487786,LG8726838,LG8758433,LG4395132,LG8757675,LG2176207,LG5518280,LG4372480,LG1153135,LG9816792,LG4338253,LG6532610,LG1156719,LG2186709,LG8725599,LG4382164,LG3328326,LG9814369,LG4384581,LG8712834,LG2228730,LG5424321,LG4355494,LG1132835,LG4406324…
GO:2000024	P	regulation of leaf development	7	77	0.73	1	LG5479675,LG1144905,LG2229424,LG7662090,LG7632500,LG9837006
GO:2000026	P	regulation of multicellular organismal development	68	671	0.73	1	LG3311975,LG6585410,LG8701002,LG8762036,LG4406324,LG3301217,LG9837006,LG4362467,LG4383997,LG3269416,LG6592006,LG1127121,LG9764492,LG5487786,LG8758433,LG8757675,LG2176207,LG5518280,LG4372480,LG1153135,LG9816792,LG4338253,LG5487881,LG1156719,LG2186709,LG8725599,LG4382164,LG3328326,LG9814369,LG4384581,LG8712834,LG2228730,LG5424321,LG4355494,LG1132835,LG9806526,LG4402933,LG1144905,LG5463737,LG3331304…
GO:2000028	P	regulation of photoperiodism, flowering	9	98	0.73	1	LG4338253,LG8699783,LG9814369,LG8683766,LG1127121,LG1127135,LG2228730,LG5424321
GO:0002252	P	immune effector process	16	169	0.74	1	LG5473884,LG3305333,LG1128634,LG4366689,LG6589971,LG0105475,LG5422363,LG7605709,LG3288475,LG2174588,LG5846245,LG3303499,LG0108087,LG5495695,LG9807793
GO:0006066	P	alcohol metabolic process	15	160	0.74	1	LG2182642,LG0102696,LG2182598,LG1122051,LG6558893,LG5471081,LG1110385,LG9813627,LG6579303,LG4356787,LG6555651,LG8700530,LG3283916,LG1153433
GO:0006875	P	cellular metal ion homeostasis	16	170	0.74	1	LG4386429,LG785903,LG8704276,LG6564525,LG4367874,LG4409607,LG2197543,LG8710764,LG8744316,LG5496948,LG8701834,LG7643079,LG4371271,LG5435068,LG5458669
GO:0007346	P	regulation of mitotic cell cycle	12	129	0.74	1	LG2215883,LG3312318,LG6543828,LG9798436,LG6556238,LG3318968,LG5483859,LG8759844,LG6567200,LG4398989,LG8686319
GO:0008610	P	lipid biosynthetic process	108	1056	0.74	1	LG989459,LG5423872,LG5479914,LG2254584,LG2221043,LG9770299,LG4372480,LG2176635,LG2205681,LG9777640,LG9837781,LG6558893,LG7651794,LG6555651,LG4415775,LG5465923,LG1170387,LG2195344,LG6539677,LG5478448,LG8711746,LG4340675,LG5431454,LG6568007,LG2192283,LG3288081,LG8748026,LG1122137,LG8671854,LG9838436,LG5528299,LG8708117,LG2215392,LG8689436,LG2198440,LG0112030,LG2200519,LG9813071,LG5435702,LG9809355,…
GO:0009582	P	detection of abiotic stimulus	9	99	0.74	1	LG8752590,LG1135654,LG4411848,LG8701002,LG5442335,LG5442325,LG0102696,LG2191291
GO:0009648	P	photoperiodism	16	169	0.74	1	LG4368583,LG4355435,LG2218232,LG3300367,LG6590638,LG8699783,LG8679475,LG4338253,LG8701002,LG9814369,LG8683766,LG1127121,LG1127135,LG2228730,LG5424321
GO:0010218	P	response to far red light	6	68	0.74	1	LG1128634,LG5483627,LG2231884,LG2174588,LG8752590
GO:0010256	P	endomembrane system organization	11	119	0.74	1	LG1169134,LG9770403,LG4380837,LG5495987,LG2211803,LG1157115,LG3302491,LG6560358,LG785903,LG9822476
GO:0015931	P	nucleobase-containing compound transport	17	180	0.74	1	LG9767814,LG5455187,LG8763513,LG8706120,LG4365169,LG5469911,LG3304633,LG197357,LG4342729,LG2185284,LG7655429,LG5487319,LG3274829,LG7654729,LG1135493,LG5448015
GO:0034605	P	cellular response to heat	5	57	0.74	1	LG5516296,LG8700689,LG8691930,LG2201235
GO:0046165	P	alcohol biosynthetic process	5	57	0.74	1	LG1122051,LG8700530,LG4356787,LG1110385
GO:0055076	P	transition metal ion homeostasis	17	180	0.74	1	LG4386429,LG196506,LG6564525,LG3318968,LG4367874,LG5496948,LG4409607,LG2197543,LG8710764,LG8744316,LG8704276,LG4371271,LG7643079,LG6589250,LG5435068,LG8701834
GO:0006464	P	cellular protein modification process	382	3635	0.75	1	LG4377984,LG2199414,LG9794782,LG9783134,LG2223710,LG6595953,LG1159619,LG8748587,LG3328473,LG198277,LG1164558,LG8745502,LG2244216,LG2183587,LG3275592,LG2207260,LG7645349,LG7645461,LG7639165,LG1137544,LG8722703,LG6567161,LG1156151,LG2238341,LG5448338,LG5463648,LG1137797,LG1131665,LG8738016,LG6587709,LG7641208,LG5445405,LG5518261,LG9772635,LG2207770,LG4410407,LG8702004,LG4341200,LG7655628,LG7633906,…
GO:0009059	P	macromolecule biosynthetic process	535	5056	0.75	1	LG1119133,LG8683715,LG9770456,LG5479999,LG9779199,LG9764204,LG1138730,LG199339,LG4394035,LG4372480,LG3259916,LG4386370,LG9838278,LG193365,LG8700858,LG9841460,LG6553191,LG2183587,LG7651565,LG9806865,LG3331304,LG5495839,LG6589126,LG197746,LG3290829,LG6590468,LG5465838,LG0110546,LG4416729,LG1102495,LG8738016,LG6587709,LG8763144,LG1149677,LG5441929,LG7600596,LG5516296,LG7666976,LG1119526,LG8722791,LG…
GO:0036211	P	protein modification process	382	3635	0.75	1	LG4377984,LG2199414,LG9794782,LG9783134,LG2223710,LG6595953,LG1159619,LG8748587,LG3328473,LG198277,LG1164558,LG8745502,LG2244216,LG2183587,LG3275592,LG2207260,LG7645349,LG7645461,LG7639165,LG1137544,LG8722703,LG6567161,LG1156151,LG2238341,LG5448338,LG5463648,LG1137797,LG1131665,LG8738016,LG6587709,LG7641208,LG5445405,LG5518261,LG9772635,LG2207770,LG4410407,LG8702004,LG4341200,LG7655628,LG7633906,…
GO:0043269	P	regulation of ion transport	10	110	0.75	1	LG4384581,LG8763327,LG3286417,LG8728155,LG7651232,LG1157115,LG8709217,LG785903,LG2216135
GO:0044255	P	cellular lipid metabolic process	128	1249	0.75	1	LG2210369,LG989459,LG7652276,LG5423872,LG4362218,LG9813627,LG5479914,LG2254584,LG9829580,LG2221043,LG9770299,LG4372480,LG2176635,LG2205681,LG9777640,LG9837781,LG2247049,LG7651794,LG2228486,LG6555651,LG4415775,LG0102696,LG2183587,LG9776464,LG5435041,LG5517454,LG4380837,LG2195344,LG6539677,LG5478448,LG8711746,LG4411608,LG4364093,LG5431454,LG0109687,LG6568007,LG2192283,LG3288081,LG6579303,LG1167068,…
GO:0048522	P	positive regulation of cellular process	115	1124	0.75	1	LG4348386,LG9783134,LG3270094,LG5521942,LG6846296,LG8686319,LG4402933,LG4372480,LG2214523,LG1164558,LG4374637,LG2190197,LG5521703,LG2178747,LG9776918,LG9800012,LG6567200,LG2239055,LG6535572,LG5518676,LG4344064,LG8703540,LG4355569,LG0110546,LG3291854,LG3298872,LG1118326,LG8759844,LG3327225,LG1116173,LG7600596,LG7609890,LG7666976,LG1151222,LG2215883,LG0105162,LG6567161,LG7666990,LG5424321,LG9816801…
GO:0090501	P	RNA phosphodiester bond hydrolysis	7	79	0.75	1	LG0760578,LG5493872,LG197432,LG197390,LG8684082,LG8740962
GO:1901137	P	carbohydrate derivative biosynthetic process	63	629	0.75	1	LG2183587,LG7636778,LG9814325,LG4350618,LG5464959,LG4378795,LG6587709,LG4349120,LG7602524,LG2192283,LG1138002,LG6537135,LG7623274,LG9771500,LG5436400,LG2185113,LG9822476,LG2250927,LG2221043,LG1150195,LG8733797,LG6557380,LG9789345,LG4342094,LG4364222,LG2236669,LG9840493,LG1156719,LG9815443,LG6583864,LG1125002,LG5517802,LG3330873,LG2232653,LG3327889,LG0111499,LG7667221,LG6596972,LG5445933,LG7631859…
GO:1901575	P	organic substance catabolic process	226	2174	0.75	1	LG4376515,LG4414614,LG7656041,LG2231566,LG2214977,LG1842714,LG6561819,LG9776376,LG5462999,LG4401718,LG9813627,LG3319808,LG2209754,LG3283916,LG8736505,LG5496605,LG193916,LG2204774,LG9830404,LG1125080,LG8695413,LG6557438,LG6532610,LG4359033,LG4344723,LG6599677,LG4357539,LG6572652,LG1117278,LG2204799,LG9776883,LG9788588,LG5504404,LG2190908,LG7631615,LG5504400,LG2178747,LG2175717,LG4362218,LG2204396,…
GO:0009719	P	response to endogenous stimulus	227	2188	0.76	1	LG3299151,LG1135775,LG7605562,LG5487481,LG8710152,LG2253271,LG6846296,LG5486475,LG4372480,LG1102677,LG5524487,LG0101802,LG1164558,LG6568215,LG193365,LG4394306,LG2176284,LG1102789,LG2228730,LG5469911,LG3271411,LG3280825,LG9806526,LG1144905,LG1169996,LG7645349,LG5491320,LG7639165,LG2178747,LG2231497,LG197746,LG3320019,LG4843827,LG2232776,LG6590468,LG1156151,LG8703540,LG4355569,LG3309945,LG5479675,L…
GO:0009933	P	meristem structural organization	8	90	0.76	1	LG0105162,LG3311975,LG6598289,LG3325608,LG7632500,LG984103,LG5513574
GO:0010564	P	regulation of cell cycle process	14	152	0.76	1	LG2215883,LG6543828,LG8759844,LG9798436,LG6556238,LG3312318,LG5483859,LG5483812,LG6567200,LG4398989,LG9807793,LG5456375,LG8686319
GO:0042752	P	regulation of circadian rhythm	7	80	0.76	1	LG9794984,LG2218232,LG3329351,LG5498155,LG2221258,LG9799181
GO:0048519	P	negative regulation of biological process	157	1527	0.76	1	LG1135775,LG9832803,LG5423872,LG2249087,LG4394525,LG1119133,LG3297795,LG7620607,LG5485501,LG6592006,LG4372480,LG1164558,LG6532610,LG4374637,LG9841460,LG5518676,LG785903,LG5469911,LG8708985,LG9788588,LG1132835,LG5491320,LG7639165,LG7605709,LG197746,LG2239055,LG4843827,LG1102677,LG1143430,LG8703540,LG8750699,LG7637674,LG4362467,LG3291854,LG9841570,LG8759844,LG9812596,LG0108087,LG2195841,LG1149677,L…
GO:0048532	P	anatomical structure arrangement	9	101	0.76	1	LG0105162,LG8706439,LG3311975,LG6598289,LG3325608,LG7632500,LG984103,LG5513574
GO:0051248	P	negative regulation of protein metabolic process	17	182	0.76	1	LG4394087,LG8671854,LG2188285,LG7608930,LG1128634,LG4352417,LG1142062,LG1112481,LG2198484,LG8703540,LG195730,LG2174588,LG5465923,LG9814369,LG7608913,LG5518676
GO:0071322	P	cellular response to carbohydrate stimulus	7	80	0.76	1	LG5502787,LG0108724,LG7637038,LG6590638,LG4341200,LG2247488
GO:0072594	P	establishment of protein localization to organelle	31	320	0.76	1	LG3320743,LG1131070,LG2244492,LG4341160,LG9812029,LG1152076,LG3322499,LG5508348,LG2206773,LG4341200,LG2197997,LG3328326,LG6584353,LG6587662,LG4398046,LG5432544,LG7655429,LG2182107,LG5487319,LG3331093,LG5458669,LG3262528,LG8679142,LG0760635,LG2254309,LG3311515,LG197357,LG8741052,LG6567298,LG8755117
GO:1902582	P	single-organism intracellular transport	27	281	0.76	1	LG4341160,LG1152076,LG3322499,LG7642701,LG5508348,LG6551581,LG2197997,LG4341200,LG3328326,LG785903,LG6584353,LG6587662,LG4398046,LG7655429,LG1157115,LG2182107,LG5491234,LG5487319,LG3262528,LG8679142,LG0760635,LG2254309,LG3311515,LG197357,LG8741052,LG8755117
GO:0001558	P	regulation of cell growth	16	174	0.77	1	LG6578987,LG8700689,LG5521782,LG5479675,LG8726838,LG1148875,LG7639165,LG5486874,LG7651780,LG3269416,LG4362001,LG2188285,LG4843827,LG4364899,LG5467046
GO:0006400	P	tRNA modification	8	91	0.77	1	LG4347329,LG1137431,LG7641729,LG7604438,LG1156200,LG8732879,LG2174264
GO:0006897	P	endocytosis	24	253	0.77	1	LG9829580,LG7651232,LG7652276,LG9769232,LG4351118,LG7620607,LG9835827,LG199654,LG5474680,LG5473907,LG7629030,LG8709217,LG7655628,LG5492275,LG8714421,LG3286417,LG3299330,LG8701992,LG1145001,LG9782911,LG2236913,LG7613636,LG2191291
GO:0018193	P	peptidyl-amino acid modification	43	441	0.77	1	LG7631081,LG3298411,LG2219492,LG5464959,LG4361157,LG7602524,LG3277587,LG5486579,LG9807793,LG9820940,LG8704141,LG7667190,LG1153135,LG2236669,LG2204751,LG195730,LG3303544,LG2205266,LG9814369,LG8712834,LG8709239,LG3288475,LG8718617,LG3299330,LG1169996,LG1168039,LG9791546,LG4368583,LG6564874,LG8738585,LG8683766,LG9837006,LG5518676,LG1100073,LG8703540,LG9830724,LG6543828,LG7613636,LG8679475,LG9839194,…
GO:0034613	P	cellular protein localization	85	845	0.77	1	LG7655429,LG7609416,LG4373074,LG9779656,LG1114918,LG3320743,LG4341160,LG2239969,LG9805502,LG6539889,LG4369146,LG3311515,LG8692527,LG5510537,LG7629802,LG2244492,LG785892,LG5486579,LG7621362,LG4398989,LG1152076,LG3322499,LG4385768,LG3300303,LG6547975,LG2211243,LG8741052,LG6551581,LG8688503,LG9812029,LG2206773,LG2197997,LG9822476,LG3328326,LG5462066,LG785903,LG6584353,LG8704276,LG6587662,LG4398046,L…
GO:0080135	P	regulation of cellular response to stress	8	91	0.77	1	LG5463737,LG6589971,LG9807793,LG8722837,LG1119133,LG3327225,LG3289935
GO:0005984	P	disaccharide metabolic process	8	93	0.78	1	LG6554348,LG6554390,LG7637038,LG3265985,LG6545401,LG1147439,LG2250931
GO:0015849	P	organic acid transport	10	114	0.78	1	LG6544114,LG3296366,LG1166549,LG4410015,LG8728155,LG8707470,LG7636010,LG9829705,LG1124623
GO:0022898	P	regulation of transmembrane transporter activity	6	71	0.78	1	LG7651232,LG3286417,LG1157115,LG8709217,LG785903
GO:0032409	P	regulation of transporter activity	6	71	0.78	1	LG7651232,LG3286417,LG1157115,LG8709217,LG785903
GO:0032412	P	regulation of ion transmembrane transporter activity	6	71	0.78	1	LG7651232,LG3286417,LG1157115,LG8709217,LG785903
GO:0032787	P	monocarboxylic acid metabolic process	96	954	0.78	1	LG2210369,LG5423872,LG5479914,LG2254584,LG8689436,LG9770299,LG4372480,LG2205681,LG9777640,LG9837781,LG7651794,LG2228486,LG4415775,LG2204799,LG3280825,LG5435041,LG5517454,LG6539677,LG4341160,LG2254309,LG2250078,LG2223731,LG6568007,LG3288081,LG8748026,LG8695413,LG3265695,LG1171515,LG7619087,LG7607942,LG5528299,LG4341200,LG8708117,LG9774474,LG2198440,LG0112030,LG2200519,LG5435702,LG7646312,LG9809355…
GO:0043207	P	response to external biotic stimulus	131	1286	0.78	1	LG1135775,LG5467046,LG2192382,LG9783134,LG983364,LG9776376,LG1119133,LG1115975,LG5479999,LG5452413,LG6570348,LG5521942,LG2251930,LG1164558,LG5431484,LG4357539,LG7629893,LG5496552,LG8700689,LG7645461,LG8728155,LG7639165,LG7605709,LG9800012,LG5517454,LG1163331,LG2239055,LG6535572,LG4843827,LG5518676,LG2218919,LG7617839,LG5495695,LG4350034,LG1118326,LG9812596,LG0108087,LG6596972,LG9789429,LG7647882,…
GO:0045893	P	positive regulation of transcription, DNA-templated	42	433	0.78	1	LG8731817,LG7600596,LG3270094,LG7666976,LG7600627,LG6846296,LG7666990,LG4374637,LG9829281,LG2188285,LG3289126,LG2213423,LG3320028,LG9807793,LG4347060,LG3298872,LG8752055,LG3328326,LG6574177,LG1151222,LG4402933,LG4400195,LG9776918,LG1162763,LG2239055,LG8762593,LG4420018,LG9810852,LG2201101,LG8703540,LG1115975,LG4365121,LG4351094,LG0110546,LG8706439,LG2189788,LG1118326,LG4363175,LG2235725,LG9806865…
GO:0051093	P	negative regulation of developmental process	19	206	0.78	1	LG2188285,LG4372480,LG4402933,LG9788588,LG1132835,LG4362467,LG8712834,LG5487881,LG6592006,LG9764492,LG6593285,LG4382164,LG9814369,LG4398989,LG6532610,LG8683766,LG9770482,LG1143430
GO:0000165	P	MAPK cascade	9	104	0.79	1	LG3289126,LG4402933,LG8722837,LG3320028,LG4363175,LG3328326,LG4420018,LG9810852
GO:0009607	P	response to biotic stimulus	144	1413	0.79	1	LG9783134,LG5467046,LG2192382,LG1135775,LG983364,LG9776376,LG1119133,LG2239055,LG5479999,LG5452413,LG6570348,LG5521942,LG2251930,LG1164558,LG5431484,LG4357539,LG7629893,LG5496552,LG8700689,LG7645461,LG8728155,LG7639165,LG7605709,LG9800012,LG5517454,LG1163331,LG8727880,LG6535572,LG4843827,LG5518676,LG2218919,LG1115975,LG7617839,LG5495695,LG6534857,LG4350034,LG1118326,LG9812596,LG0108087,LG6596972,…
GO:0010029	P	regulation of seed germination	9	104	0.79	1	LG2176377,LG9806526,LG4372480,LG6579883,LG4362467,LG198626,LG4382164,LG5437298
GO:0019748	P	secondary metabolic process	56	571	0.79	1	LG8699347,LG9823246,LG4415094,LG7633918,LG9799140,LG5469096,LG3288081,LG3263348,LG1109000,LG6563336,LG6569501,LG189956,LG199339,LG0115236,LG4347846,LG3327295,LG0105188,LG7669545,LG5456917,LG2251930,LG3327371,LG3327356,LG0107260,LG7621335,LG4344723,LG5519281,LG6563314,LG4345214,LG5502286,LG5434822,LG9788146,LG1130142,LG9805100,LG4353894,LG2238964,LG1165273,LG9799152,LG6561706,LG3297795,LG5471686,L…
GO:0023014	P	signal transduction by protein phosphorylation	9	104	0.79	1	LG3289126,LG4402933,LG8722837,LG3320028,LG4363175,LG3328326,LG4420018,LG9810852
GO:0051707	P	response to other organism	130	1283	0.79	1	LG1135775,LG5467046,LG2192382,LG9783134,LG983364,LG9776376,LG1119133,LG1115975,LG5479999,LG5452413,LG6570348,LG5521942,LG2251930,LG1164558,LG5431484,LG4357539,LG7629893,LG5496552,LG8700689,LG7645461,LG8728155,LG7639165,LG7605709,LG9800012,LG5517454,LG1163331,LG2239055,LG6535572,LG4843827,LG5518676,LG2218919,LG7617839,LG5495695,LG4350034,LG1118326,LG9812596,LG0108087,LG6596972,LG9789429,LG7647882,…
GO:0060255	P	regulation of macromolecule metabolic process	389	3722	0.79	1	LG7635328,LG9836620,LG1119133,LG1159619,LG9770456,LG5479999,LG9779199,LG9764204,LG4394035,LG4372480,LG3259916,LG4386370,LG193365,LG8700858,LG9841460,LG7651565,LG9806865,LG3331304,LG197746,LG6590468,LG5465838,LG8683715,LG0110546,LG4416729,LG1149677,LG7600596,LG5516296,LG7666976,LG8722791,LG3314460,LG6581936,LG5462066,LG8676202,LG5426196,LG5487188,LG9816801,LG6554263,LG5518190,LG2182107,LG6534776,L…
GO:1902531	P	regulation of intracellular signal transduction	11	125	0.79	1	LG2236913,LG8739016,LG8722837,LG6589971,LG7605709,LG7609890,LG5420196,LG8747063,LG7637674,LG7632979
GO:1902680	P	positive regulation of RNA biosynthetic process	42	435	0.79	1	LG8731817,LG7600596,LG3270094,LG7666976,LG7600627,LG6846296,LG7666990,LG4374637,LG9829281,LG2188285,LG3289126,LG2213423,LG3320028,LG9807793,LG4347060,LG3298872,LG8752055,LG3328326,LG6574177,LG1151222,LG4402933,LG4400195,LG9776918,LG1162763,LG2239055,LG8762593,LG4420018,LG9810852,LG2201101,LG8703540,LG1115975,LG4365121,LG4351094,LG0110546,LG8706439,LG2189788,LG1118326,LG4363175,LG2235725,LG9806865…
GO:1903508	P	positive regulation of nucleic acid-templated transcription	42	435	0.79	1	LG8731817,LG7600596,LG3270094,LG7666976,LG7600627,LG6846296,LG7666990,LG4374637,LG9829281,LG2188285,LG3289126,LG2213423,LG3320028,LG9807793,LG4347060,LG3298872,LG8752055,LG3328326,LG6574177,LG1151222,LG4402933,LG4400195,LG9776918,LG1162763,LG2239055,LG8762593,LG4420018,LG9810852,LG2201101,LG8703540,LG1115975,LG4365121,LG4351094,LG0110546,LG8706439,LG2189788,LG1118326,LG4363175,LG2235725,LG9806865…
GO:0000288	P	nuclear-transcribed mRNA catabolic process, deadenylation-dependent decay	5	62	0.8	1	LG4394087,LG2215883,LG8759844,LG197465
GO:0006576	P	cellular biogenic amine metabolic process	5	62	0.8	1	LG5496525,LG4394306,LG8718617,LG5495455
GO:0006605	P	protein targeting	34	358	0.8	1	LG3320743,LG1131070,LG2244492,LG4341160,LG9812029,LG1152076,LG3322499,LG5508348,LG6551581,LG4341200,LG2197997,LG3328326,LG785903,LG6584353,LG6587662,LG4398046,LG5432544,LG7655429,LG1157115,LG2182107,LG5491234,LG5487319,LG3331093,LG3262528,LG8679142,LG0760635,LG2254309,LG3311515,LG197357,LG8741052,LG6567298,LG2206773,LG8755117
GO:0007602	P	phototransduction	7	84	0.8	1	LG8752590,LG1135654,LG4411848,LG8701002,LG0102696,LG2191291
GO:0009066	P	aspartate family amino acid metabolic process	7	84	0.8	1	LG8671319,LG2222400,LG2224720,LG6564620,LG9837473,LG7662172
GO:0030003	P	cellular cation homeostasis	19	209	0.8	1	LG4386429,LG785903,LG8704276,LG6564525,LG4367874,LG8744316,LG5453190,LG4409607,LG2197543,LG8710764,LG4376859,LG5496948,LG8701834,LG7643079,LG4371271,LG5435068,LG5458669,LG9832076
GO:0043200	P	response to amino acid	5	62	0.8	1	LG5518750,LG4405365,LG7611548,LG5430568
GO:0050790	P	regulation of catalytic activity	28	298	0.8	1	LG2244884,LG1159619,LG7649133,LG5436153,LG5486579,LG5520063,LG3300303,LG3307733,LG6554907,LG4394300,LG6567161,LG9816801,LG9836960,LG1142062,LG8722837,LG6578900,LG6567200,LG8700530,LG4398989,LG7608913,LG7617651,LG8703540,LG7608930,LG6534857,LG6539596,LG4341666,LG2248128
GO:0000075	P	cell cycle checkpoint	6	74	0.81	1	LG6543828,LG6556238,LG3312318,LG9798436,LG8759844
GO:0005985	P	sucrose metabolic process	5	63	0.81	1	LG6545401,LG1147439,LG6554348,LG2250931
GO:0009056	P	catabolic process	243	2364	0.81	1	LG4376515,LG4414614,LG7656041,LG2231566,LG2214977,LG1842714,LG6561819,LG9776376,LG5462999,LG4401718,LG9813627,LG3319808,LG2209754,LG3283916,LG8736505,LG5496605,LG193916,LG0107222,LG2204774,LG9830404,LG1125080,LG7629207,LG8695413,LG6557438,LG6532610,LG4359033,LG4344723,LG6599677,LG4357539,LG6572652,LG1117278,LG2204799,LG9776883,LG9788588,LG5504404,LG2190908,LG7631615,LG5504400,LG2178747,LG2175717,…
GO:0009744	P	response to sucrose	6	74	0.81	1	LG785126,LG4335137,LG1112481,LG3263336,LG0101802
GO:0009856	P	pollination	44	460	0.81	1	LG5464959,LG8725361,LG7602524,LG5442545,LG1109270,LG4356787,LG4417195,LG6570496,LG4417188,LG8762593,LG8726838,LG3291285,LG3307698,LG6569296,LG8734859,LG2236669,LG1127845,LG8735332,LG2211243,LG5426873,LG8712834,LG8748026,LG2202525,LG7633743,LG7646312,LG7639165,LG5420196,LG0106700,LG2216844,LG4352538,LG4372623,LG4843827,LG6578987,LG8712359,LG5521782,LG7618260,LG5443580,LG9822833,LG1163940,LG7651780…
GO:0048511	P	rhythmic process	18	200	0.81	1	LG6846859,LG8701002,LG3329351,LG1138091,LG9794984,LG3263602,LG1137797,LG7658808,LG2206500,LG3268485,LG4362467,LG7643974,LG2218232,LG4382164,LG5498155,LG2221258,LG9799181
GO:0002218	P	activation of innate immune response	6	75	0.82	1	LG5473884,LG2242445,LG197357,LG7605709,LG8724745
GO:0006997	P	nucleus organization	7	86	0.82	1	LG4354568,LG5434240,LG3302379,LG4400068,LG5436400,LG5487319
GO:0032504	P	multicellular organism reproduction	20	223	0.82	1	LG4355494,LG8687213,LG5455187,LG5479675,LG6544028,LG1131661,LG2204751,LG1108064,LG4401373,LG9764492,LG3277075,LG8700530,LG1159592,LG2211243,LG7665886,LG4389308,LG5451834,LG4395018,LG6574177
GO:0034285	P	response to disaccharide	6	75	0.82	1	LG785126,LG4335137,LG1112481,LG3263336,LG0101802
GO:0042325	P	regulation of phosphorylation	10	119	0.82	1	LG8703540,LG7608930,LG8722837,LG2244884,LG1159619,LG4394300,LG6567200,LG7608913,LG5520063
GO:0044106	P	cellular amine metabolic process	5	64	0.82	1	LG5496525,LG4394306,LG8718617,LG5495455
GO:0044706	P	multi-multicellular organism process	44	462	0.82	1	LG5464959,LG8725361,LG7602524,LG5442545,LG1109270,LG4356787,LG4417195,LG6570496,LG4417188,LG8762593,LG8726838,LG3291285,LG3307698,LG6569296,LG8734859,LG2236669,LG1127845,LG8735332,LG2211243,LG5426873,LG8712834,LG8748026,LG2202525,LG7633743,LG7646312,LG7639165,LG5420196,LG0106700,LG2216844,LG4352538,LG4372623,LG4843827,LG6578987,LG8712359,LG5521782,LG7618260,LG5443580,LG9822833,LG1163940,LG7651780…
GO:0051241	P	negative regulation of multicellular organismal process	17	192	0.82	1	LG5487881,LG4372480,LG4402933,LG9788588,LG1132835,LG6532610,LG4362467,LG9764492,LG6593285,LG8712834,LG4382164,LG9814369,LG6592006,LG8683766,LG9770482,LG1143430
GO:0071396	P	cellular response to lipid	55	571	0.82	1	LG9800597,LG2219492,LG5527663,LG5483627,LG9820940,LG5444578,LG4333895,LG3300367,LG9813627,LG6579303,LG1135775,LG9770403,LG1151222,LG4394087,LG8683766,LG4333974,LG8678816,LG8703240,LG1164558,LG7667253,LG5469911,LG3301217,LG8712834,LG4380551,LG1140406,LG4333889,LG5511404,LG1169996,LG7645349,LG7639165,LG2178747,LG9791546,LG2245150,LG8700530,LG6560358,LG4843827,LG1102677,LG7617651,LG1100073,LG9803634…
GO:1900140	P	regulation of seedling development	9	108	0.82	1	LG2176377,LG9806526,LG4372480,LG6579883,LG4362467,LG198626,LG4382164,LG5437298
GO:1901607	P	alpha-amino acid biosynthetic process	18	201	0.82	1	LG1127569,LG8718617,LG2210834,LG2193215,LG6555812,LG8671319,LG2222400,LG5444060,LG9813156,LG2224720,LG8700530,LG4394306,LG5496525,LG6564620,LG9837473,LG8709239,LG6558054
GO:0002253	P	activation of immune response	6	76	0.83	1	LG5473884,LG2242445,LG197357,LG7605709,LG8724745
GO:0009069	P	serine family amino acid metabolic process	7	87	0.83	1	LG8671319,LG5444060,LG2206500,LG6558054,LG2235871,LG8709239
GO:0010941	P	regulation of cell death	18	204	0.83	1	LG9783134,LG5484016,LG4396041,LG6592763,LG5504837,LG7647064,LG4394525,LG6589971,LG3289935,LG1116463,LG7600183,LG4338489,LG9810841,LG6535572,LG1127121,LG1127135,LG5521703
GO:0048513	P	animal organ development	63	650	0.83	1	LG3311975,LG8748619,LG9814325,LG5455187,LG5486148,LG4354120,LG195361,LG4336574,LG5487481,LG7620607,LG6585410,LG5467046,LG8724745,LG3331093,LG5519736,LG3327295,LG4396041,LG8733797,LG1153135,LG1128634,LG4382261,LG3327371,LG9807793,LG1156719,LG3327356,LG8735357,LG9813550,LG785903,LG6550931,LG195392,LG8704276,LG3315872,LG8700689,LG1144905,LG2231884,LG8761499,LG8757675,LG9813627,LG2245150,LG5497740,LG…
GO:0009583	P	detection of light stimulus	7	89	0.84	1	LG8752590,LG1135654,LG4411848,LG8701002,LG0102696,LG2191291
GO:0009657	P	plastid organization	23	257	0.84	1	LG1132387,LG9770456,LG8763397,LG0102956,LG4332857,LG8671813,LG2250129,LG4410407,LG2204491,LG4391640,LG4390352,LG7668509,LG4371526,LG1131868,LG7636218,LG9835788,LG9803087,LG2245336,LG7645949,LG8730285,LG9763872,LG6531088
GO:0010033	P	response to organic substance	265	2588	0.84	1	LG3299151,LG1115975,LG1135775,LG2249087,LG7605562,LG5487481,LG8710152,LG5479999,LG3283916,LG2253271,LG6846296,LG5486475,LG4372480,LG1102677,LG4335137,LG5524487,LG0101802,LG1164558,LG6568215,LG193365,LG4394306,LG5518676,LG2176284,LG1102789,LG785903,LG2228730,LG5469911,LG5496552,LG3271411,LG3280825,LG9806526,LG1144905,LG1169996,LG7645349,LG7637038,LG7639165,LG2178747,LG2231497,LG197746,LG3320019,LG…
GO:0010114	P	response to red light	5	66	0.84	1	LG8701002,LG4382164,LG8752590,LG6578069
GO:0019318	P	hexose metabolic process	8	100	0.84	1	LG3269121,LG7604043,LG2223731,LG2175874,LG9839413,LG6593520,LG5505590
GO:0042455	P	ribonucleoside biosynthetic process	16	185	0.84	1	LG6590914,LG3330873,LG1150195,LG1165884,LG4367874,LG9779125,LG6553228,LG5445933,LG2199430,LG5421632,LG7631859,LG5436400,LG9771500,LG1132751,LG4350618
GO:0043412	P	macromolecule modification	421	4056	0.84	1	LG9783134,LG2199414,LG9794782,LG2223710,LG4347329,LG6595953,LG1119133,LG1159619,LG8748587,LG3328473,LG198277,LG1164558,LG8745502,LG2244216,LG2183587,LG3275592,LG2197243,LG2207260,LG7645349,LG7645461,LG7639165,LG1137544,LG8722703,LG6567161,LG1156151,LG2238341,LG5448338,LG5463648,LG1137797,LG1131665,LG8738016,LG6587709,LG7641208,LG5445405,LG5518261,LG5516296,LG9772635,LG2207770,LG4410407,LG8702004,…
GO:0044070	P	regulation of anion transport	6	78	0.84	1	LG7651232,LG3286417,LG8728155,LG8709217,LG7655628
GO:0048518	P	positive regulation of biological process	145	1446	0.84	1	LG4348386,LG9783134,LG1119133,LG3270094,LG5486579,LG5521942,LG6846296,LG9799181,LG7666990,LG8757675,LG4402933,LG4372480,LG2214523,LG1164558,LG4374637,LG785903,LG5521703,LG1144905,LG2178747,LG5500885,LG9800012,LG6567200,LG2239055,LG6535572,LG9776918,LG5518676,LG7629893,LG4344064,LG8703540,LG4355569,LG0110546,LG3291854,LG3298872,LG1118326,LG8759844,LG3327225,LG1116173,LG7600596,LG7609890,LG7666976,…
GO:0048523	P	negative regulation of cellular process	108	1093	0.84	1	LG1135775,LG9832803,LG5423872,LG2249087,LG4394525,LG1119133,LG7620607,LG5485501,LG5486579,LG4374637,LG9841460,LG785903,LG5469911,LG8708985,LG5491320,LG7639165,LG7605709,LG197746,LG2239055,LG4843827,LG1102677,LG5518676,LG8703540,LG8750699,LG3291854,LG9841570,LG8759844,LG2195841,LG1149677,LG1128634,LG5444578,LG7600596,LG5479999,LG1127121,LG4398046,LG8671854,LG3307733,LG1160384,LG3318968,LG5438300,L…
GO:0048609	P	multicellular organismal reproductive process	18	205	0.84	1	LG4355494,LG8687213,LG5455187,LG5479675,LG6544028,LG2204751,LG1108064,LG4401373,LG9764492,LG3277075,LG8700530,LG1159592,LG2211243,LG7665886,LG4389308,LG4395018,LG6574177
GO:0051254	P	positive regulation of RNA metabolic process	43	459	0.84	1	LG4394087,LG8731817,LG7600596,LG3270094,LG7666976,LG7600627,LG6846296,LG7666990,LG4374637,LG9829281,LG2188285,LG3289126,LG2213423,LG3320028,LG9807793,LG4347060,LG3298872,LG8752055,LG3328326,LG6574177,LG1151222,LG4402933,LG4400195,LG9776918,LG1162763,LG2239055,LG8762593,LG4420018,LG9810852,LG2201101,LG8703540,LG1115975,LG4365121,LG4351094,LG0110546,LG8706439,LG2189788,LG1118326,LG4363175,LG2235725…
GO:0009611	P	response to wounding	21	239	0.85	1	LG5471686,LG0760635,LG4355788,LG2191934,LG5473884,LG5430568,LG5486148,LG2190799,LG6590638,LG5479675,LG2228149,LG197746,LG1136192,LG5484851,LG3265985,LG8752093,LG5452413,LG6570348,LG5427592,LG2183403
GO:0014070	P	response to organic cyclic compound	55	579	0.85	1	LG9815799,LG1135775,LG5444578,LG2249087,LG4366689,LG5422363,LG7649663,LG5484851,LG8724745,LG8762593,LG8750563,LG8678816,LG8703240,LG1102789,LG6589167,LG1160270,LG7651780,LG2216006,LG195730,LG5431484,LG9796851,LG3301217,LG5424321,LG5496552,LG9770403,LG5473884,LG5511404,LG3299330,LG7645349,LG4400195,LG7639165,LG6590638,LG8699783,LG6535780,LG8700530,LG6560358,LG4843827,LG3289935,LG1102677,LG8761291,…
GO:0044765	P	single-organism transport	149	1490	0.85	1	LG0107436,LG5467046,LG7666590,LG6594731,LG1108064,LG5491234,LG7620607,LG7609416,LG4410015,LG5495455,LG2197997,LG5431484,LG4417731,LG5494594,LG785903,LG5521155,LG8700689,LG8763327,LG8698372,LG3328326,LG1106769,LG8728155,LG2231497,LG4396544,LG1107076,LG5487319,LG5458669,LG9816990,LG6532317,LG2236913,LG4355569,LG3309945,LG0760635,LG4409854,LG3331492,LG5430438,LG9829705,LG2191291,LG1109270,LG5494408,…
GO:0051235	P	maintenance of location	9	112	0.85	1	LG7628750,LG4367874,LG9780716,LG9780724,LG1157115,LG3331093,LG785903,LG8701834
GO:0051606	P	detection of stimulus	15	177	0.85	1	LG7651232,LG5511594,LG3286417,LG1141413,LG8752590,LG2191291,LG1135654,LG4411848,LG8701002,LG5442335,LG8709217,LG7655628,LG0102696,LG8712834
GO:0072507	P	divalent inorganic cation homeostasis	5	68	0.85	1	LG785903,LG2197543,LG1157115,LG5435068
GO:0009163	P	nucleoside biosynthetic process	16	188	0.86	1	LG6590914,LG3330873,LG1150195,LG1165884,LG4367874,LG9779125,LG6553228,LG5445933,LG2199430,LG5421632,LG7631859,LG5436400,LG9771500,LG1132751,LG4350618
GO:0009605	P	response to external stimulus	174	1737	0.86	1	LG1135775,LG5467046,LG2192382,LG9783134,LG983364,LG9776376,LG1119133,LG1115975,LG7620607,LG8752093,LG5479999,LG5452413,LG6570348,LG5521942,LG3331093,LG3307698,LG4350647,LG8763513,LG4364222,LG2251930,LG1164558,LG4391640,LG5431484,LG0102696,LG4357539,LG7629893,LG5496552,LG3271411,LG8700689,LG7645461,LG8752590,LG7639165,LG7605709,LG9800012,LG5517454,LG1163331,LG2239055,LG6535572,LG4843827,LG5518676,…
GO:0019222	P	regulation of metabolic process	414	4009	0.86	1	LG9783134,LG7635328,LG9836620,LG1119133,LG1159619,LG9770456,LG5479999,LG9779199,LG9764204,LG4394035,LG4372480,LG3259916,LG4386370,LG2251930,LG193365,LG8700858,LG9841460,LG7651565,LG9806865,LG3331304,LG197746,LG6590468,LG5465838,LG8683715,LG0110546,LG4416729,LG1149677,LG7600596,LG5516296,LG7666976,LG3265695,LG8722791,LG3314460,LG6581936,LG5462066,LG8676202,LG5426196,LG5487188,LG9816801,LG6554263,L…
GO:0042451	P	purine nucleoside biosynthetic process	11	136	0.86	1	LG6590914,LG1150195,LG4350618,LG4367874,LG9779125,LG5445933,LG5421632,LG7631859,LG2199430,LG1132751
GO:0043170	P	macromolecule metabolic process	1115	10537	0.86	1	LG9783134,LG2199414,LG5484374,LG9794782,LG7635328,LG2223710,LG4347329,LG8699203,LG6561819,LG5430822,LG1119133,LG1159619,LG9770456,LG5479999,LG9779199,LG9764204,LG1138730,LG8748587,LG3328473,LG193916,LG785903,LG4394035,LG5485830,LG4372480,LG3259916,LG4386370,LG1164558,LG9838278,LG193365,LG8700858,LG8745502,LG9841460,LG2244216,LG5447724,LG3320019,LG6599677,LG9811132,LG2183587,LG7651565,LG2197243,LG…
GO:0046129	P	purine ribonucleoside biosynthetic process	11	136	0.86	1	LG6590914,LG1150195,LG4350618,LG4367874,LG9779125,LG5445933,LG5421632,LG7631859,LG2199430,LG1132751
GO:0055065	P	metal ion homeostasis	22	252	0.86	1	LG4409607,LG2198155,LG8710764,LG2198013,LG3318968,LG7643079,LG6589250,LG785903,LG5524827,LG8704276,LG196506,LG2197543,LG8744316,LG5496948,LG1157115,LG5435068,LG5458669,LG4386429,LG4367874,LG4371271,LG8701834
GO:0098656	P	anion transmembrane transport	8	103	0.86	1	LG7651232,LG3286417,LG8707470,LG5429387,LG7636010,LG8709217,LG7655628
GO:0001510	P	RNA methylation	6	81	0.87	1	LG3275646,LG1137431,LG7604438,LG388492,LG2174264
GO:0006820	P	anion transport	36	397	0.87	1	LG7651232,LG5442325,LG3286417,LG2217511,LG7646326,LG1107076,LG8688196,LG6544114,LG4347904,LG9842237,LG8707470,LG7636010,LG4376859,LG8709217,LG4384581,LG9832076,LG3271128,LG4362075,LG8728155,LG8761499,LG2233924,LG5486148,LG6560692,LG8714972,LG8707276,LG6574447,LG5453190,LG6589772,LG3331492,LG5429387,LG7655628,LG5442335,LG9829705,LG3286638,LG1111204
GO:0016570	P	histone modification	24	274	0.87	1	LG4361157,LG5486579,LG9807793,LG8704141,LG7667190,LG1153135,LG4382261,LG2204751,LG195730,LG5518676,LG2205266,LG8679475,LG3288475,LG6564874,LG8738585,LG8683766,LG9837006,LG3303544,LG4368583,LG9814369,LG5490465,LG5456375,LG9839194
GO:0030001	P	metal ion transport	37	408	0.87	1	LG4409607,LG2198155,LG8710764,LG3297892,LG4389698,LG6592006,LG2198013,LG9824479,LG9788821,LG2251930,LG2183577,LG5430568,LG7611548,LG6534861,LG7643079,LG785903,LG4344241,LG5524827,LG9822782,LG989715,LG1132835,LG6534062,LG2197543,LG8744316,LG5496948,LG1157115,LG7623312,LG5458669,LG4386429,LG1166549,LG8734256,LG9788676,LG2174465,LG4405365,LG4371271,LG8701834
GO:0031323	P	regulation of cellular metabolic process	386	3755	0.87	1	LG9783134,LG7635328,LG1119133,LG1159619,LG9770456,LG5479999,LG9779199,LG9764204,LG4394035,LG4372480,LG3259916,LG4386370,LG2251930,LG193365,LG8700858,LG9841460,LG7651565,LG9806865,LG3331304,LG197746,LG6590468,LG5465838,LG8683715,LG0110546,LG4416729,LG1149677,LG7600596,LG5516296,LG7666976,LG3265695,LG8722791,LG3314460,LG6581936,LG5462066,LG8676202,LG5426196,LG5487188,LG9816801,LG6554263,LG8722837,L…
GO:0031408	P	oxylipin biosynthetic process	6	82	0.87	1	LG1172239,LG5423872,LG9837781,LG1172176,LG4415775
GO:0042981	P	regulation of apoptotic process	6	81	0.87	1	LG4396041,LG6589971,LG1116463,LG1127121,LG1127135
GO:0048528	P	post-embryonic root development	13	159	0.87	1	LG3313663,LG2236913,LG3327295,LG2231884,LG8750699,LG3327371,LG5487481,LG3327356,LG5497740,LG5517454,LG3297795,LG5491320
GO:0051052	P	regulation of DNA metabolic process	13	158	0.87	1	LG9839194,LG7667190,LG2204751,LG9807793,LG4368583,LG5483812,LG8738585,LG5486579,LG1119133,LG3327225,LG9837006,LG5490465
GO:0065008	P	regulation of biological quality	147	1484	0.87	1	LG7609797,LG2210369,LG3271784,LG4406324,LG6594731,LG8710152,LG9832803,LG5436400,LG2198013,LG9822476,LG9779264,LG8757675,LG9807870,LG8733797,LG7629207,LG5495455,LG6574192,LG7643079,LG785903,LG0102696,LG5521703,LG5524827,LG8704276,LG3330873,LG8740470,LG8728155,LG2198155,LG2231497,LG9824183,LG4376859,LG3331093,LG5458669,LG9765534,LG2236913,LG4355569,LG3309945,LG7620607,LG4407823,LG5430438,LG4407782,…
GO:0071705	P	nitrogen compound transport	39	427	0.87	1	LG6594731,LG3304633,LG8763513,LG8761499,LG5484851,LG8741763,LG6544114,LG4347904,LG6588504,LG9842237,LG5469911,LG4410015,LG2185284,LG8707470,LG7636010,LG4413744,LG5448015,LG2220835,LG9767814,LG8735332,LG8728155,LG4342729,LG8714972,LG5487319,LG4417731,LG8707276,LG3274829,LG3296366,LG1166549,LG4365169,LG4409854,LG197357,LG7655429,LG9829705,LG1124623,LG7654729,LG8706120,LG1135493
GO:0008033	P	tRNA processing	13	160	0.88	1	LG3307733,LG3288835,LG4347329,LG1137431,LG2224877,LG3290261,LG7641729,LG7604438,LG1156200,LG8732879,LG2174264,LG4382192
GO:0009247	P	glycolipid biosynthetic process	5	71	0.88	1	LG6588234,LG5478448,LG9789345,LG4378795
GO:0009308	P	amine metabolic process	10	128	0.88	1	LG8718617,LG8733797,LG8719934,LG1156719,LG3290261,LG4394306,LG5496525,LG7629207,LG5495455
GO:0009787	P	regulation of abscisic acid-activated signaling pathway	13	160	0.88	1	LG1135775,LG1164558,LG7639165,LG7667253,LG3277075,LG7651780,LG8700530,LG2178747,LG4843827,LG9803634,LG8712834,LG5469911
GO:0016573	P	histone acetylation	9	117	0.88	1	LG7667190,LG9807793,LG195730,LG8738585,LG9814369,LG5486579,LG9839194,LG5490465
GO:0051704	P	multi-organism process	202	2015	0.88	1	LG1135775,LG5467046,LG2192382,LG9783134,LG7602524,LG9776376,LG1119133,LG8682785,LG2239055,LG5479999,LG4372623,LG5452413,LG6570348,LG5521942,LG3328473,LG8690628,LG3307698,LG8734859,LG2251930,LG1164558,LG5431484,LG8735332,LG2211243,LG4357539,LG7629893,LG5496552,LG8700689,LG7645461,LG8728155,LG7639165,LG7605709,LG9800012,LG5517454,LG1163331,LG3843723,LG6535572,LG4843827,LG5518676,LG2218919,LG4344064…
GO:0071369	P	cellular response to ethylene stimulus	35	391	0.88	1	LG3320019,LG3270094,LG6578807,LG2238500,LG6542488,LG2253271,LG6846296,LG3322499,LG8722791,LG4372480,LG5484374,LG9794984,LG193365,LG4359177,LG8674962,LG6587662,LG7610948,LG5473884,LG7639165,LG7605709,LG7670393,LG3329351,LG2182107,LG6534776,LG4843827,LG3303465,LG6568215,LG2247488,LG6546614,LG8734256,LG8741052,LG7651780,LG4356669,LG5424891
GO:0080090	P	regulation of primary metabolic process	371	3621	0.88	1	LG7635328,LG1119133,LG1159619,LG9770456,LG5479999,LG9779199,LG9764204,LG4394035,LG4372480,LG3259916,LG4386370,LG193365,LG8700858,LG9841460,LG7651565,LG9806865,LG3331304,LG197746,LG6590468,LG5465838,LG8683715,LG0110546,LG4416729,LG1149677,LG7600596,LG5516296,LG7666976,LG8722791,LG3314460,LG6581936,LG5462066,LG8676202,LG5426196,LG5487188,LG9816801,LG6554263,LG5518190,LG2182107,LG6534776,LG2247488,L…
GO:1901419	P	regulation of response to alcohol	13	160	0.88	1	LG1135775,LG1164558,LG7639165,LG7667253,LG3277075,LG7651780,LG8700530,LG2178747,LG4843827,LG9803634,LG8712834,LG5469911
GO:1903311	P	regulation of mRNA metabolic process	5	71	0.88	1	LG3289935,LG4396041,LG9837006,LG7664376
GO:0006873	P	cellular ion homeostasis	19	228	0.89	1	LG4386429,LG785903,LG8704276,LG6564525,LG4367874,LG8744316,LG5453190,LG4409607,LG2197543,LG8710764,LG4376859,LG5496948,LG8701834,LG7643079,LG4371271,LG5435068,LG5458669,LG9832076
GO:0007338	P	single fertilization	7	97	0.89	1	LG8694724,LG7639165,LG7651780,LG4352538,LG4843827,LG5426873
GO:0009566	P	fertilization	8	108	0.89	1	LG2185815,LG8694724,LG7639165,LG7651780,LG4352538,LG4843827,LG5426873
GO:0016567	P	protein ubiquitination	74	784	0.89	1	LG0113333,LG3325676,LG7658414,LG6565350,LG5527663,LG2223710,LG9799928,LG4398401,LG4418375,LG7609890,LG3320280,LG2212799,LG4385272,LG4343620,LG8734657,LG1127121,LG7649730,LG1150454,LG198277,LG2215883,LG1114447,LG5484754,LG7619087,LG7615458,LG9817911,LG9794984,LG1105817,LG6532610,LG9769003,LG4359033,LG6554907,LG8752143,LG3280825,LG6559141,LG3331039,LG6567161,LG8755107,LG2179977,LG1117278,LG8720357,…
GO:0016569	P	covalent chromatin modification	36	403	0.89	1	LG4361157,LG1119133,LG5516296,LG5486579,LG9807793,LG5487881,LG8704141,LG7667190,LG2229424,LG1153135,LG4382261,LG2204751,LG3298888,LG195730,LG3303544,LG2205266,LG3257489,LG8679475,LG0105162,LG4408442,LG5481379,LG3288475,LG1155325,LG8738585,LG8683766,LG9837006,LG5518676,LG2249783,LG4368583,LG3291854,LG9814369,LG6564874,LG9839194,LG5456375,LG5490465
GO:0018393	P	internal peptidyl-lysine acetylation	9	119	0.89	1	LG7667190,LG9807793,LG195730,LG8738585,LG9814369,LG5486579,LG9839194,LG5490465
GO:0018394	P	peptidyl-lysine acetylation	9	119	0.89	1	LG7667190,LG9807793,LG195730,LG8738585,LG9814369,LG5486579,LG9839194,LG5490465
GO:0031407	P	oxylipin metabolic process	6	85	0.89	1	LG1172239,LG5423872,LG9837781,LG1172176,LG4415775
GO:0055067	P	monovalent inorganic cation homeostasis	6	84	0.89	1	LG5453190,LG2198155,LG4376859,LG2198013,LG9832076
GO:0060548	P	negative regulation of cell death	6	84	0.89	1	LG5484016,LG4394525,LG1116463,LG1127121,LG1127135
GO:0065003	P	macromolecular complex assembly	73	772	0.89	1	LG9822833,LG3302491,LG1109270,LG9771410,LG5475525,LG8689034,LG9780914,LG1147002,LG5430044,LG5525785,LG1108064,LG7620607,LG8675641,LG7617839,LG7664376,LG4394087,LG5521942,LG5496605,LG4398046,LG9779264,LG2176207,LG9841520,LG2214523,LG8671813,LG8735051,LG7635587,LG2234892,LG8680694,LG9807793,LG2204491,LG9841460,LG3329061,LG7629030,LG3328954,LG7642616,LG1116173,LG8745119,LG191883,LG5491670,LG0105162,…
GO:0070925	P	organelle assembly	18	217	0.89	1	LG3274829,LG2214523,LG4365121,LG2221197,LG1131070,LG8689825,LG8680694,LG5430044,LG2204491,LG8671813,LG9770456,LG3277145,LG9800012,LG7645949,LG3331093,LG5521942,LG6567200
GO:0090305	P	nucleic acid phosphodiester bond hydrolysis	8	107	0.89	1	LG0760578,LG5493872,LG5425724,LG197432,LG197390,LG8684082,LG8740962
GO:0000724	P	double-strand break repair via homologous recombination	5	74	0.9	1	LG1843222,LG3297219,LG5844793,LG0105162
GO:0006475	P	internal protein amino acid acetylation	9	121	0.9	1	LG7667190,LG9807793,LG195730,LG8738585,LG9814369,LG5486579,LG9839194,LG5490465
GO:0009992	P	cellular water homeostasis	5	75	0.9	1	LG8710152,LG6594731,LG1111204,LG5458728
GO:0034599	P	cellular response to oxidative stress	11	144	0.9	1	LG2195841,LG7633918,LG1116463,LG3298085,LG2232575,LG5442335,LG5442325,LG3269273,LG3298126,LG7651285
GO:0044238	P	primary metabolic process	1415	13357	0.9	1	LG9794782,LG2223710,LG1119133,LG1159619,LG5479999,LG9779199,LG8748587,LG3328473,LG4372480,LG4386370,LG5518162,LG8745502,LG9841460,LG9776883,LG7645349,LG1105250,LG5465838,LG2238341,LG8683715,LG5448338,LG5463648,LG0110546,LG7641208,LG1149677,LG3269121,LG7600596,LG5516296,LG9772635,LG9771500,LG4347846,LG2207770,LG8722791,LG3283835,LG6581936,LG4410407,LG6577127,LG5462066,LG7655628,LG8676202,LG1130142…
GO:0045595	P	regulation of cell differentiation	8	109	0.9	1	LG4383997,LG7662090,LG5521782,LG4362001,LG4398989,LG8726838,LG4396041
GO:0046467	P	membrane lipid biosynthetic process	7	99	0.9	1	LG9770299,LG9789345,LG5478448,LG6588234,LG4378795,LG2254584
GO:0065009	P	regulation of molecular function	36	406	0.9	1	LG3286417,LG9805502,LG2244884,LG1159619,LG2248128,LG5436153,LG5486579,LG5520063,LG3300303,LG3307733,LG6554907,LG4382261,LG7617651,LG4394300,LG8709217,LG785903,LG9816801,LG9836960,LG1142062,LG8722837,LG6578900,LG8703540,LG1157115,LG6567200,LG8700530,LG4398989,LG7608913,LG6567161,LG5518676,LG7655628,LG7608930,LG6534857,LG6539596,LG4341666,LG7649133
GO:1901361	P	organic cyclic compound catabolic process	27	315	0.9	1	LG7616204,LG5496605,LG4344723,LG9799140,LG4362218,LG1146061,LG8697331,LG2215883,LG2234892,LG2180000,LG5519281,LG4411608,LG5424321,LG6590638,LG8699783,LG9799152,LG6561706,LG3327287,LG8701187,LG5847797,LG8733345,LG9770346,LG8759844,LG5519295,LG6571680,LG197465
GO:1901605	P	alpha-amino acid metabolic process	29	336	0.9	1	LG4365641,LG2222400,LG8700530,LG9813156,LG5496525,LG6564620,LG2250662,LG2193215,LG6555812,LG2224720,LG4394306,LG2235871,LG8709239,LG7662172,LG8718617,LG8671319,LG2206500,LG6558054,LG7631859,LG8676691,LG2187043,LG1127569,LG2210834,LG9837473,LG5444060,LG2180000,LG4378493,LG6571680
GO:1901699	P	cellular response to nitrogen compound	13	166	0.9	1	LG2249087,LG4366689,LG0105475,LG5422363,LG7649663,LG4405365,LG7611548,LG5430568,LG0108087,LG5518676,LG8750563,LG5469911
GO:0000725	P	recombinational repair	5	77	0.91	1	LG1843222,LG3297219,LG5844793,LG0105162
GO:0006575	P	cellular modified amino acid metabolic process	9	123	0.91	1	LG8718617,LG2182008,LG6589971,LG3327371,LG2206500,LG3327356,LG3297795,LG7662172
GO:0006637	P	acyl-CoA metabolic process	5	76	0.91	1	LG9777640,LG3259104,LG2195344,LG9809355
GO:0006884	P	cell volume homeostasis	5	77	0.91	1	LG8710152,LG6594731,LG1111204,LG5458728
GO:0008283	P	cell proliferation	16	200	0.91	1	LG5487881,LG8680873,LG9818491,LG0105162,LG9813071,LG4415094,LG8750699,LG3268485,LG2209774,LG5463630,LG6559518,LG1151222,LG3262541,LG0115236,LG4410257
GO:0009873	P	ethylene-activated signaling pathway	33	378	0.91	1	LG3320019,LG3270094,LG6578807,LG2238500,LG2253271,LG6846296,LG3322499,LG8722791,LG4372480,LG5484374,LG9794984,LG193365,LG4359177,LG8674962,LG6587662,LG7610948,LG5473884,LG7639165,LG7605709,LG7670393,LG3329351,LG2182107,LG6534776,LG4843827,LG3303465,LG6568215,LG2247488,LG6546614,LG8734256,LG8741052,LG7651780,LG4356669
GO:0019220	P	regulation of phosphate metabolic process	14	178	0.91	1	LG8703540,LG7608930,LG6534857,LG6578900,LG2244884,LG7617651,LG1159619,LG8722837,LG4394300,LG6567200,LG8700530,LG7608913,LG5520063
GO:0033993	P	response to lipid	98	1027	0.91	1	LG8760993,LG1135775,LG5487481,LG8710152,LG4372480,LG1164558,LG198626,LG5469911,LG6579883,LG9806526,LG1169996,LG7645349,LG7639165,LG2178747,LG4843827,LG1102789,LG1102677,LG1156151,LG8703540,LG9813627,LG4395478,LG1118326,LG8761291,LG2255507,LG5444578,LG6579303,LG1167068,LG1151222,LG4418703,LG1150454,LG8678816,LG8703240,LG7619087,LG8680694,LG3280825,LG3277075,LG196506,LG1160270,LG5511404,LG6535780,L…
GO:0034622	P	cellular macromolecular complex assembly	60	654	0.91	1	LG9822833,LG3302491,LG1109270,LG4394087,LG5475525,LG9780914,LG1147002,LG5430044,LG5525785,LG8707859,LG9770456,LG8675641,LG7617839,LG7664376,LG5521942,LG4356567,LG4398046,LG9779264,LG2176207,LG2214523,LG8671813,LG8735051,LG7635587,LG8680694,LG2204491,LG3329061,LG3328954,LG7642616,LG1116173,LG8745119,LG191883,LG5491670,LG0105162,LG2183767,LG6531421,LG9816238,LG9800012,LG2216844,LG7645949,LG5487319,…
GO:0035383	P	thioester metabolic process	5	76	0.91	1	LG9777640,LG3259104,LG2195344,LG9809355
GO:0051174	P	regulation of phosphorus metabolic process	14	178	0.91	1	LG8703540,LG7608930,LG6534857,LG6578900,LG2244884,LG7617651,LG1159619,LG8722837,LG4394300,LG6567200,LG8700530,LG7608913,LG5520063
GO:0051649	P	establishment of localization in cell	85	900	0.91	1	LG9796632,LG5505082,LG7604126,LG9771410,LG3320743,LG2205738,LG2239969,LG9805502,LG3323483,LG3329995,LG4398046,LG9798436,LG9779656,LG5510537,LG1157115,LG2216844,LG4341160,LG7668509,LG9812029,LG1152076,LG8733861,LG5524769,LG4385768,LG3300303,LG3290157,LG2244492,LG4332857,LG8741052,LG6551581,LG8730285,LG7639046,LG2250129,LG8688503,LG2206773,LG2197997,LG4390352,LG9822476,LG3328326,LG9775766,LG5481097…
GO:0051716	P	cellular response to stimulus	411	4032	0.91	1	LG8762036,LG1119133,LG7620607,LG5479999,LG7621362,LG6566642,LG4372480,LG2251930,LG1164558,LG193365,LG5479823,LG9841460,LG7645349,LG5504400,LG7639165,LG197746,LG3331093,LG6590468,LG1156151,LG2236913,LG4355569,LG8734256,LG6579883,LG8761291,LG4398046,LG7600596,LG5516296,LG6579303,LG785892,LG2219000,LG6589400,LG8722791,LG8739016,LG4341200,LG7655628,LG4402933,LG5502787,LG8722837,LG3329351,LG2182107,LG…
GO:0072657	P	protein localization to membrane	8	112	0.91	1	LG4380837,LG6551581,LG1157115,LG2244492,LG5491234,LG785903,LG5458669
GO:0090150	P	establishment of protein localization to membrane	8	112	0.91	1	LG4380837,LG6551581,LG1157115,LG2244492,LG5491234,LG785903,LG5458669
GO:1901135	P	carbohydrate derivative metabolic process	99	1041	0.91	1	LG7656041,LG8692843,LG4349120,LG7602524,LG9806210,LG5436400,LG6536102,LG9822476,LG2250927,LG2221043,LG9830404,LG1125080,LG4364222,LG1125002,LG2183587,LG2204799,LG2222420,LG8676691,LG2186254,LG5478448,LG8745088,LG2191826,LG8738016,LG2250078,LG6587709,LG2223731,LG9814325,LG4350618,LG2192283,LG8695413,LG6553228,LG9771500,LG1150195,LG4342094,LG9815443,LG2215392,LG5517802,LG3327889,LG9813071,LG7646312…
GO:1901565	P	organonitrogen compound catabolic process	21	255	0.91	1	LG8745142,LG8718617,LG5511131,LG9830404,LG8745088,LG8702676,LG6568215,LG4378932,LG7656041,LG2238500,LG5516479,LG8697331,LG2180000,LG4378493,LG2235871,LG5847797,LG7634903,LG6571680,LG4415419,LG7637493
GO:1901659	P	glycosyl compound biosynthetic process	18	222	0.91	1	LG6590914,LG3330873,LG1150195,LG1165884,LG4367874,LG9779125,LG6553228,LG2192283,LG2192236,LG5445933,LG2199430,LG5421632,LG7631859,LG5436400,LG9771500,LG1132751,LG4350618
GO:1902578	P	single-organism localization	154	1573	0.91	1	LG0107436,LG5467046,LG7666590,LG6594731,LG1108064,LG5491234,LG7620607,LG7609416,LG4410015,LG5495455,LG2197997,LG5431484,LG4417731,LG5494594,LG785903,LG5521155,LG8704276,LG8700689,LG8763327,LG8698372,LG3328326,LG1106769,LG8728155,LG2231497,LG4396544,LG1107076,LG5487319,LG3331093,LG5458669,LG9816990,LG6532317,LG4380837,LG2236913,LG4355569,LG3309945,LG0760635,LG4409854,LG3331492,LG5430438,LG9829705,…
GO:0006913	P	nucleocytoplasmic transport	14	183	0.92	1	LG3322499,LG8679142,LG2182107,LG197357,LG8741052,LG2197997,LG3328326,LG8755117,LG5487319,LG4398046,LG7654729,LG7655429,LG1135493
GO:0010628	P	positive regulation of gene expression	50	558	0.92	1	LG4348386,LG6579616,LG8731817,LG7600596,LG5500954,LG3270094,LG7666976,LG7600627,LG6846296,LG7666990,LG4374637,LG9829281,LG2188285,LG3289126,LG2213423,LG3320028,LG9807793,LG4347060,LG3298872,LG8752055,LG3328326,LG785903,LG9776918,LG6574177,LG1151222,LG4402933,LG5500940,LG4400195,LG8703540,LG1162763,LG1157115,LG2239055,LG8762593,LG4420018,LG9810852,LG2201101,LG5500885,LG1115975,LG4365121,LG4351094,…
GO:0030104	P	water homeostasis	5	79	0.92	1	LG8710152,LG6594731,LG1111204,LG5458728
GO:0034645	P	cellular macromolecule biosynthetic process	510	4968	0.92	1	LG1119133,LG8683715,LG9770456,LG5479999,LG9779199,LG9764204,LG1138730,LG199339,LG4394035,LG4372480,LG3259916,LG4386370,LG9838278,LG193365,LG8700858,LG9841460,LG6553191,LG2183587,LG7651565,LG9806865,LG3331304,LG5495839,LG6589126,LG197746,LG6590468,LG5465838,LG0110546,LG4416729,LG8738016,LG6587709,LG8763144,LG1149677,LG5441929,LG7600596,LG5516296,LG7666976,LG1119526,LG8722791,LG3283835,LG3314460,LG…
GO:0042446	P	hormone biosynthetic process	7	103	0.92	1	LG5844700,LG8757675,LG3290261,LG4394306,LG5496525,LG190739
GO:0043085	P	positive regulation of catalytic activity	13	171	0.92	1	LG9816801,LG9836960,LG9805502,LG8722837,LG8700530,LG7649133,LG6567200,LG6539596,LG4398989,LG6567161,LG6554907,LG4341666
GO:0043648	P	dicarboxylic acid metabolic process	12	161	0.92	1	LG2206595,LG2250662,LG9789213,LG6555812,LG4386840,LG2206937,LG9837736,LG9824404,LG4378493,LG6580275,LG9765194
GO:0045017	P	glycerolipid biosynthetic process	11	149	0.92	1	LG989459,LG9776994,LG2176635,LG8711746,LG6558893,LG6588234,LG7607912,LG8741068,LG3300269,LG6555651
GO:0045935	P	positive regulation of nucleobase-containing compound metabolic process	45	509	0.92	1	LG4394087,LG8731817,LG7600596,LG3270094,LG7666976,LG7600627,LG6846296,LG7666990,LG4374637,LG9829281,LG2188285,LG3289126,LG2213423,LG3320028,LG9807793,LG4347060,LG3298872,LG8752055,LG3328326,LG6574177,LG1151222,LG4402933,LG4400195,LG9776918,LG1162763,LG2239055,LG8762593,LG4420018,LG9810852,LG2201101,LG8703540,LG1115975,LG4365121,LG4351094,LG0110546,LG8706439,LG3291854,LG2189788,LG1118326,LG4363175…
GO:0051259	P	protein oligomerization	5	78	0.92	1	LG1509233,LG2234892,LG5496605,LG7629030
GO:0051347	P	positive regulation of transferase activity	5	79	0.92	1	LG6554907,LG8722837,LG6567200,LG9816801
GO:0055080	P	cation homeostasis	25	300	0.92	1	LG4409607,LG2198155,LG8710764,LG2198013,LG3318968,LG7643079,LG6589250,LG785903,LG9832076,LG5524827,LG8704276,LG196506,LG2197543,LG8744316,LG5496948,LG1157115,LG4376859,LG5435068,LG5458669,LG4386429,LG4367874,LG5453190,LG4371271,LG8701834
GO:0098542	P	defense response to other organism	96	1020	0.92	1	LG5467046,LG2192382,LG9783134,LG9776376,LG1119133,LG1115975,LG2251930,LG1164558,LG5431484,LG4357539,LG7629893,LG5496552,LG8700689,LG7645461,LG7639165,LG7605709,LG5517454,LG1163331,LG2239055,LG6535572,LG4843827,LG5518676,LG2218919,LG4341160,LG4350034,LG1118326,LG9812596,LG0108087,LG9789429,LG7647882,LG1128634,LG7629865,LG3305333,LG7604893,LG1127121,LG5495695,LG2209177,LG4341200,LG9815443,LG8709217…
GO:0002684	P	positive regulation of immune system process	9	128	0.93	1	LG1141413,LG5473884,LG2242445,LG197357,LG7605709,LG3289935,LG9807793,LG8724745
GO:0009585	P	red, far-red light phototransduction	5	80	0.93	1	LG1135654,LG4411848,LG8701002,LG8752590
GO:0009723	P	response to ethylene	42	480	0.93	1	LG1135775,LG5484374,LG3320019,LG3270094,LG6578807,LG2238500,LG6542488,LG8673203,LG2253271,LG6846296,LG3322499,LG8722791,LG4372480,LG1160270,LG9794984,LG6568215,LG193365,LG5503383,LG4359177,LG8674962,LG3264268,LG6587662,LG7610948,LG5473884,LG7639165,LG7605709,LG1162763,LG7670393,LG3329351,LG2182107,LG6534776,LG4843827,LG3303465,LG9767895,LG2247488,LG6546614,LG8734256,LG8741052,LG7651780,LG4356669,…
GO:0019395	P	fatty acid oxidation	5	81	0.93	1	LG3281299,LG4347998,LG1171515,LG1152076
GO:0032446	P	protein modification by small protein conjugation	76	824	0.93	1	LG0113333,LG3325676,LG7658414,LG6565350,LG5527663,LG2223710,LG9799928,LG1105817,LG4418375,LG7609890,LG3320280,LG2212799,LG4385272,LG4343620,LG8734657,LG1127121,LG7649730,LG1150454,LG198277,LG2215883,LG1114447,LG5484754,LG7619087,LG7615458,LG9817911,LG9794984,LG3331039,LG6532610,LG9769003,LG4359033,LG6554907,LG8752143,LG3280825,LG6559141,LG5469911,LG6567161,LG8712834,LG8755107,LG2179977,LG1117278,…
GO:0042787	P	protein ubiquitination involved in ubiquitin-dependent protein catabolic process	11	152	0.93	1	LG1117278,LG3329351,LG4360060,LG9794984,LG9799928,LG9769003,LG4359033,LG4343620,LG8717438,LG7615458
GO:0044724	P	single-organism carbohydrate catabolic process	13	173	0.93	1	LG4376515,LG2223731,LG2204799,LG9836281,LG2200519,LG9795329,LG2175874,LG7646312,LG8695413,LG6593520,LG2250078,LG7601475
GO:0051169	P	nuclear transport	14	184	0.93	1	LG3322499,LG8679142,LG2182107,LG197357,LG8741052,LG2197997,LG3328326,LG8755117,LG5487319,LG4398046,LG7654729,LG7655429,LG1135493
GO:1901701	P	cellular response to oxygen-containing compound	84	907	0.93	1	LG9800597,LG6534857,LG2219492,LG9815799,LG5483627,LG9820940,LG7633918,LG4333895,LG3300367,LG9813627,LG6579303,LG1135775,LG8762593,LG9770403,LG1151222,LG8724745,LG8683766,LG9791546,LG4333974,LG8678816,LG8703240,LG5527663,LG7651285,LG9794984,LG1140406,LG1164558,LG9803634,LG7667253,LG5511404,LG4341200,LG5431484,LG7611548,LG5444578,LG9796851,LG3277075,LG5442325,LG8712834,LG5424321,LG2195841,LG5442335…
GO:0006310	P	DNA recombination	21	266	0.94	1	LG199111,LG2177133,LG4368740,LG0105162,LG4340689,LG6544028,LG1843222,LG5425724,LG5844793,LG7631615,LG4344064,LG2194149,LG9789606,LG2219000,LG9821790,LG4378859,LG5486579,LG9807793,LG6584353,LG3297219
GO:0006732	P	coenzyme metabolic process	36	424	0.94	1	LG2223731,LG4415419,LG9777640,LG8695413,LG2200519,LG1150195,LG4341200,LG6578321,LG785242,LG5475472,LG1170387,LG3275075,LG2215392,LG7662172,LG6590914,LG2204799,LG2182008,LG3330180,LG7646312,LG3259104,LG2206500,LG4411577,LG9809355,LG3262528,LG8727563,LG9822572,LG5427483,LG2195344,LG2254309,LG4341160,LG6528679,LG5421632,LG4413930,LG6593520,LG2250078
GO:0006887	P	exocytosis	11	154	0.94	1	LG6532317,LG7609416,LG9830250,LG9822833,LG1109270,LG5494408,LG2216844,LG8750653,LG2245090,LG2191291
GO:0008654	P	phospholipid biosynthetic process	14	189	0.94	1	LG5431454,LG989459,LG2195344,LG9776994,LG2176635,LG9789345,LG5478448,LG6588234,LG7607912,LG3300269,LG1102692,LG9832575,LG4377007
GO:0015711	P	organic anion transport	12	167	0.94	1	LG6544114,LG5486148,LG9842237,LG8728155,LG8707470,LG7646326,LG7636010,LG8761499,LG9829705,LG3331492,LG3286638
GO:0042127	P	regulation of cell proliferation	10	143	0.94	1	LG8680873,LG8750699,LG4415094,LG9813071,LG5463630,LG1151222,LG3262541,LG0115236,LG4410257
GO:0043623	P	cellular protein complex assembly	27	332	0.94	1	LG9780914,LG5430044,LG2211803,LG8707859,LG1109270,LG7617839,LG5521942,LG2214523,LG2206773,LG5525785,LG9779264,LG3328954,LG1116173,LG5491670,LG9816238,LG9800012,LG2216844,LG3302491,LG5487319,LG8684519,LG1145001,LG4367874,LG9822833,LG7620607,LG5508247,LG2235725
GO:0044093	P	positive regulation of molecular function	16	210	0.94	1	LG9816801,LG6567161,LG9836960,LG9805502,LG8722837,LG8700530,LG1157115,LG6567200,LG6539596,LG4341666,LG785903,LG6554907,LG4398989,LG5518676,LG7649133
GO:0044550	P	secondary metabolite biosynthetic process	32	381	0.94	1	LG9823246,LG7633918,LG9799140,LG3288081,LG1109000,LG6569501,LG0105188,LG7669545,LG2251930,LG0107260,LG7621335,LG4344723,LG5519281,LG6563314,LG4345214,LG6563336,LG4353894,LG2238964,LG1109015,LG9799152,LG6561706,LG5471686,LG8701187,LG4355788,LG8733345,LG9770346,LG1165273,LG7669893,LG4341666,LG5519295,LG4403298
GO:0046942	P	carboxylic acid transport	12	166	0.94	1	LG6544114,LG5486148,LG9842237,LG8728155,LG8707470,LG7646326,LG7636010,LG8761499,LG9829705,LG3331492,LG3286638
GO:0055072	P	iron ion homeostasis	5	83	0.94	1	LG6589250,LG8704276,LG196506,LG8701834
GO:0006081	P	cellular aldehyde metabolic process	5	86	0.95	1	LG4377007,LG0102696,LG2192283,LG6532687
GO:0006473	P	protein acetylation	9	136	0.95	1	LG7667190,LG9807793,LG195730,LG8738585,LG9814369,LG5486579,LG9839194,LG5490465
GO:0006855	P	drug transmembrane transport	5	86	0.95	1	LG1108618,LG196506,LG3258543,LG8724855
GO:0009812	P	flavonoid metabolic process	14	191	0.95	1	LG1157064,LG2234654,LG8752093,LG7647882,LG5520705,LG9813071,LG4351094,LG2218232,LG7669893,LG3268485,LG8708117,LG1162763,LG4355784
GO:0009813	P	flavonoid biosynthetic process	11	158	0.95	1	LG8752093,LG7647882,LG5520705,LG9813071,LG4351094,LG2218232,LG7669893,LG3268485,LG8708117,LG1162763
GO:0010557	P	positive regulation of macromolecule biosynthetic process	44	518	0.95	1	LG4348386,LG8731817,LG7600596,LG3270094,LG7666976,LG7600627,LG6846296,LG7666990,LG4374637,LG9829281,LG2188285,LG4372480,LG3289126,LG2213423,LG3320028,LG9807793,LG4347060,LG3298872,LG8752055,LG3328326,LG6574177,LG1151222,LG4402933,LG4400195,LG9776918,LG1162763,LG2239055,LG8762593,LG4420018,LG9810852,LG2201101,LG8703540,LG1115975,LG4365121,LG4351094,LG0110546,LG8706439,LG2189788,LG1118326,LG4363175…
GO:0010565	P	regulation of cellular ketone metabolic process	5	85	0.95	1	LG2238500,LG8712834,LG4372480,LG6568215
GO:0015893	P	drug transport	5	87	0.95	1	LG1108618,LG196506,LG3258543,LG8724855
GO:0016311	P	dephosphorylation	12	168	0.95	1	LG0109687,LG6534857,LG6578900,LG7637038,LG3293769,LG9813627,LG6579303,LG2247049,LG2249243,LG9837522,LG7617651
GO:0042744	P	hydrogen peroxide catabolic process	9	136	0.95	1	LG0107222,LG3312933,LG0112562,LG3298085,LG3269273,LG3298126,LG4403298,LG6593260
GO:0044272	P	sulfur compound biosynthetic process	9	134	0.95	1	LG4355788,LG9777640,LG6528679,LG1170387,LG9809355,LG2185113,LG3275075,LG6558054
GO:0045944	P	positive regulation of transcription from RNA polymerase II promoter	14	194	0.95	1	LG3289126,LG4365121,LG8731817,LG7600596,LG3320028,LG9810852,LG9807793,LG3328326,LG8712820,LG4420018,LG7600627,LG4402933,LG4363175
GO:0046474	P	glycerophospholipid biosynthetic process	6	97	0.95	1	LG989459,LG9776994,LG2176635,LG7607912,LG3300269
GO:0050776	P	regulation of immune response	11	160	0.95	1	LG1141413,LG5473884,LG2242445,LG197357,LG7605709,LG3289935,LG9807793,LG5479999,LG8724745,LG8712834
GO:0051028	P	mRNA transport	9	135	0.95	1	LG3304633,LG197357,LG7655429,LG5487319,LG5469911,LG7654729,LG1135493,LG5448015
GO:0060341	P	regulation of cellular localization	5	85	0.95	1	LG785903,LG8680694,LG2236913,LG1157115
GO:0071214	P	cellular response to abiotic stimulus	18	236	0.95	1	LG4344241,LG5511594,LG8700530,LG8680694,LG5844793,LG3300367,LG4344064,LG1135654,LG4411848,LG8752590,LG8701002,LG8696488,LG3297892,LG4389698,LG0102696,LG2228730,LG5430568
GO:0072522	P	purine-containing compound biosynthetic process	14	191	0.95	1	LG6590914,LG1150195,LG4350618,LG4367874,LG9779125,LG5445933,LG9840493,LG3290261,LG5421632,LG7631859,LG2199430,LG1132751,LG8676691
GO:0098771	P	inorganic ion homeostasis	25	316	0.95	1	LG4409607,LG2198155,LG8710764,LG2198013,LG3318968,LG7643079,LG6589250,LG785903,LG9832076,LG5524827,LG8704276,LG196506,LG2197543,LG8744316,LG5496948,LG1157115,LG4376859,LG5435068,LG5458669,LG4386429,LG4367874,LG5453190,LG4371271,LG8701834
GO:1901698	P	response to nitrogen compound	36	431	0.95	1	LG6585410,LG2249087,LG4366689,LG5422363,LG7649663,LG2238500,LG5484851,LG5518750,LG8750563,LG3327295,LG7619087,LG5484374,LG3327371,LG3327356,LG9815443,LG5430568,LG7611548,LG4384581,LG5469911,LG3280825,LG7605709,LG4344064,LG7670393,LG3297795,LG6568215,LG5518676,LG6546614,LG2183403,LG5479675,LG0105475,LG9827311,LG4405365,LG9812596,LG4356669,LG0108087
GO:0000160	P	phosphorelay signal transduction system	34	417	0.96	1	LG3320019,LG3270094,LG6578807,LG2238500,LG2253271,LG6846296,LG3322499,LG8722791,LG4372480,LG5484374,LG9794984,LG193365,LG4359177,LG8674962,LG6587662,LG7610948,LG5473884,LG7639165,LG7605709,LG7670393,LG3329351,LG2182107,LG6534776,LG3278418,LG4843827,LG3303465,LG6568215,LG2247488,LG6546614,LG8734256,LG8741052,LG7651780,LG4356669
GO:0001101	P	response to acid chemical	141	1494	0.96	1	LG8760993,LG1135775,LG5487481,LG8710152,LG2219492,LG9801565,LG4372480,LG4364222,LG1164558,LG6568215,LG5431484,LG2211243,LG5494594,LG5469911,LG5496552,LG3280825,LG9806526,LG1169996,LG7645349,LG7639165,LG7605709,LG197746,LG4843827,LG1156151,LG0760635,LG6550526,LG9813627,LG6579883,LG1118326,LG4378859,LG8761291,LG2255507,LG7629865,LG9780724,LG3312933,LG6579303,LG1167068,LG1151222,LG4418703,LG1150454,…
GO:0006096	P	glycolytic process	8	126	0.96	1	LG2223731,LG2204799,LG2200519,LG7646312,LG8695413,LG6593520,LG2250078
GO:0006757	P	ATP generation from ADP	8	126	0.96	1	LG2223731,LG2204799,LG2200519,LG7646312,LG8695413,LG6593520,LG2250078
GO:0006790	P	sulfur compound metabolic process	31	386	0.96	1	LG4415094,LG3263999,LG2185113,LG189956,LG3327295,LG7638291,LG1125080,LG9777640,LG3327371,LG3327356,LG1170387,LG8671319,LG3275075,LG3263348,LG5502286,LG9788146,LG7625650,LG9805100,LG3259104,LG6528679,LG6558054,LG9809355,LG3297795,LG5512293,LG4355788,LG2195344,LG9837473,LG5449515,LG1165273,LG6571680
GO:0007399	P	nervous system development	5	90	0.96	1	LG9811132,LG785903,LG9814325,LG1157115
GO:0009135	P	purine nucleoside diphosphate metabolic process	8	126	0.96	1	LG2223731,LG2204799,LG2200519,LG7646312,LG8695413,LG6593520,LG2250078
GO:0009179	P	purine ribonucleoside diphosphate metabolic process	8	126	0.96	1	LG2223731,LG2204799,LG2200519,LG7646312,LG8695413,LG6593520,LG2250078
GO:0009185	P	ribonucleoside diphosphate metabolic process	8	127	0.96	1	LG2223731,LG2204799,LG2200519,LG7646312,LG8695413,LG6593520,LG2250078
GO:0009751	P	response to salicylic acid	18	242	0.96	1	LG5496552,LG1115975,LG9815799,LG5473884,LG1160270,LG7627244,LG4400195,LG3289935,LG6590638,LG8699783,LG6593314,LG5431484,LG5484851,LG9796851,LG8761291,LG8724745,LG5424321
GO:0015980	P	energy derivation by oxidation of organic compounds	12	177	0.96	1	LG5501577,LG3330180,LG9824922,LG7628323,LG8728324,LG4386840,LG4359033,LG3307315,LG5492247,LG8724332,LG7601475
GO:0016192	P	vesicle-mediated transport	80	893	0.96	1	LG9796632,LG7639046,LG7604126,LG9829580,LG7651232,LG9830250,LG3320743,LG3286417,LG9805502,LG3304633,LG2211803,LG3329995,LG8750653,LG7620607,LG7609416,LG4407215,LG5510537,LG4390621,LG2216844,LG5458014,LG3267952,LG9822476,LG8712634,LG5524769,LG4385768,LG3300303,LG9835827,LG5420196,LG7652276,LG1153465,LG3320627,LG4351118,LG199654,LG5474680,LG9769232,LG8688503,LG5473907,LG4370272,LG9775766,LG7629030,…
GO:0019751	P	polyol metabolic process	6	101	0.96	1	LG5471081,LG9813627,LG6579303,LG4356787,LG8700530
GO:0022406	P	membrane docking	5	88	0.96	1	LG6551581,LG1131070,LG5510537,LG6532317
GO:0031123	P	RNA 3'-end processing	5	89	0.96	1	LG7654729,LG4382192,LG3307733,LG9837006
GO:0032940	P	secretion by cell	13	188	0.96	1	LG6532317,LG0107436,LG9830250,LG9822833,LG8728155,LG1109270,LG7609416,LG5494408,LG2216844,LG8750653,LG2245090,LG2191291
GO:0034440	P	lipid oxidation	5	88	0.96	1	LG3281299,LG4347998,LG1171515,LG1152076
GO:0044802	P	single-organism membrane organization	23	299	0.96	1	LG3320743,LG2243763,LG1131070,LG9805502,LG5491234,LG5510537,LG2244492,LG4385768,LG3300303,LG6551581,LG785903,LG5521703,LG8704276,LG9836960,LG1157115,LG8750653,LG2245090,LG5458669,LG9816990,LG4380837,LG5508348,LG6567298
GO:0046031	P	ADP metabolic process	8	126	0.96	1	LG2223731,LG2204799,LG2200519,LG7646312,LG8695413,LG6593520,LG2250078
GO:0050657	P	nucleic acid transport	9	140	0.96	1	LG3304633,LG197357,LG7655429,LG5487319,LG5469911,LG7654729,LG1135493,LG5448015
GO:0050658	P	RNA transport	9	140	0.96	1	LG3304633,LG197357,LG7655429,LG5487319,LG5469911,LG7654729,LG1135493,LG5448015
GO:0050778	P	positive regulation of immune response	8	125	0.96	1	LG5473884,LG2242445,LG197357,LG7605709,LG3289935,LG9807793,LG8724745
GO:0051188	P	cofactor biosynthetic process	26	329	0.96	1	LG3263999,LG8758433,LG2182008,LG1150195,LG8733797,LG9777640,LG785242,LG1156719,LG4341200,LG1170387,LG5475472,LG3275075,LG4415419,LG6590914,LG3330180,LG6528679,LG9809355,LG3262528,LG4411577,LG5427483,LG8719934,LG4341160,LG5421632,LG4413930,LG2254309
GO:0051234	P	establishment of localization	385	3847	0.96	1	LG8682785,LG7620607,LG7609416,LG6592006,LG2251930,LG9835000,LG8735332,LG4416264,LG5521155,LG5524827,LG8704276,LG8763327,LG4370272,LG2198155,LG3264581,LG3843723,LG5487319,LG3267952,LG5458669,LG7632979,LG8698372,LG2236913,LG4355569,LG4409854,LG8734256,LG8742812,LG4371271,LG6564819,LG6564525,LG6589772,LG3264359,LG7636942,LG4341200,LG7655628,LG8757862,LG2182107,LG984103,LG5521872,LG4359867,LG1109819,…
GO:0051236	P	establishment of RNA localization	9	140	0.96	1	LG3304633,LG197357,LG7655429,LG5487319,LG5469911,LG7654729,LG1135493,LG5448015
GO:0070838	P	divalent metal ion transport	9	140	0.96	1	LG7623312,LG4405365,LG7611548,LG3297892,LG4389698,LG785903,LG4344241,LG5430568
GO:0072511	P	divalent inorganic cation transport	9	141	0.96	1	LG7623312,LG4405365,LG7611548,LG3297892,LG4389698,LG785903,LG4344241,LG5430568
GO:0072524	P	pyridine-containing compound metabolic process	13	188	0.96	1	LG2223731,LG2204799,LG5427483,LG2200519,LG3330180,LG6578321,LG7646312,LG785242,LG4413930,LG6593520,LG2250078,LG8695413
GO:0006164	P	purine nucleotide biosynthetic process	12	183	0.97	1	LG1150195,LG4350618,LG4367874,LG9779125,LG5445933,LG9840493,LG5421632,LG7631859,LG2199430,LG1132751,LG8676691
GO:0006165	P	nucleoside diphosphate phosphorylation	8	130	0.97	1	LG2223731,LG2204799,LG2200519,LG7646312,LG8695413,LG6593520,LG2250078
GO:0006403	P	RNA localization	10	155	0.97	1	LG8680694,LG3304633,LG197357,LG7655429,LG5487319,LG5469911,LG7654729,LG1135493,LG5448015
GO:0006811	P	ion transport	100	1100	0.97	1	LG2217511,LG7646326,LG4376859,LG8710152,LG8688196,LG6592006,LG7643277,LG2251930,LG7643079,LG4416264,LG785903,LG5524827,LG3271128,LG8763327,LG1132835,LG8728155,LG2197543,LG4396544,LG1107076,LG5458669,LG4384581,LG0760635,LG8734256,LG4407823,LG2174465,LG4407782,LG4371271,LG9829705,LG5486148,LG6564525,LG6589772,LG6543314,LG4409607,LG3264359,LG3331492,LG2198013,LG9788821,LG2183577,LG8707470,LG7611548,…
GO:0006915	P	apoptotic process	6	107	0.97	1	LG4396041,LG6589971,LG1116463,LG1127121,LG1127135
GO:0008652	P	cellular amino acid biosynthetic process	19	262	0.97	1	LG1127569,LG2210834,LG2193215,LG6555812,LG8671319,LG2222400,LG5444060,LG9813156,LG2224720,LG8700530,LG4394306,LG7663121,LG6564620,LG9837736,LG5496525,LG9837473,LG2189622,LG6558054
GO:0009064	P	glutamine family amino acid metabolic process	8	133	0.97	1	LG2250662,LG2193215,LG4365641,LG4350618,LG7631859,LG4378493,LG8676691
GO:0009132	P	nucleoside diphosphate metabolic process	8	133	0.97	1	LG2223731,LG2204799,LG2200519,LG7646312,LG8695413,LG6593520,LG2250078
GO:0009152	P	purine ribonucleotide biosynthetic process	12	183	0.97	1	LG1150195,LG4350618,LG4367874,LG9779125,LG5445933,LG9840493,LG5421632,LG7631859,LG2199430,LG1132751,LG8676691
GO:0009620	P	response to fungus	41	504	0.97	1	LG5467046,LG7629865,LG1115975,LG983364,LG5452413,LG6570348,LG5427592,LG8724745,LG7647064,LG2251930,LG1164558,LG4400195,LG4338489,LG7651780,LG8725073,LG5496552,LG8700689,LG7633827,LG5473884,LG1148591,LG4347310,LG1141413,LG7639165,LG1136192,LG5517454,LG2239055,LG4843827,LG9837006,LG5518676,LG2218919,LG6592763,LG5479675,LG5476024,LG6555994,LG3328235,LG8739101,LG1118326,LG9812596,LG4356669,LG9777731
GO:0009642	P	response to light intensity	9	143	0.97	1	LG6546614,LG5423872,LG2251930,LG5443009,LG8700530,LG196506,LG1113650,LG0102696
GO:0009644	P	response to high light intensity	5	94	0.97	1	LG4348386,LG1113650,LG6546614,LG5443009
GO:0009737	P	response to abscisic acid	62	717	0.97	1	LG8760993,LG6534857,LG2219492,LG5527663,LG1135775,LG5484851,LG8680694,LG5487481,LG8710152,LG6579303,LG5515113,LG1167068,LG5518750,LG9820940,LG1150454,LG4333974,LG4351608,LG2255507,LG4372480,LG4417647,LG1105817,LG1164558,LG9840493,LG7667253,LG198626,LG7651780,LG3277075,LG9803634,LG8712834,LG5469911,LG9800597,LG196506,LG9806526,LG1160270,LG1169996,LG7645349,LG7639165,LG2178747,LG9791546,LG2245150,L…
GO:0009788	P	negative regulation of abscisic acid-activated signaling pathway	6	109	0.97	1	LG7639165,LG7651780,LG8700530,LG4843827,LG5469911
GO:0009987	P	cellular process	1856	17548	0.97	1	LG8748619,LG9794782,LG2223710,LG1119133,LG1159619,LG7620607,LG5479999,LG9779199,LG8748587,LG3328473,LG9824404,LG4372480,LG4386370,LG8745502,LG9841460,LG4382659,LG8733345,LG5524827,LG9776883,LG7645349,LG1105250,LG5465838,LG2238341,LG8683715,LG5448338,LG2236913,LG5463648,LG0110546,LG6545072,LG7641208,LG1149677,LG6564525,LG7600596,LG5516296,LG9772635,LG9771500,LG8763397,LG2207770,LG8722791,LG3283835…
GO:0010017	P	red or far-red light signaling pathway	5	93	0.97	1	LG1135654,LG4411848,LG8701002,LG8752590
GO:0010200	P	response to chitin	12	182	0.97	1	LG6585410,LG6546614,LG2183403,LG7619087,LG5484374,LG7605709,LG9827311,LG7670393,LG3280825,LG4356669,LG4384581
GO:0010243	P	response to organonitrogen compound	23	302	0.97	1	LG6585410,LG5484851,LG5518750,LG3327295,LG7619087,LG5484374,LG3327371,LG3327356,LG5430568,LG3280825,LG4384581,LG7611548,LG7605709,LG4344064,LG7670393,LG3297795,LG6546614,LG2183403,LG5479675,LG9827311,LG4405365,LG4356669
GO:0010604	P	positive regulation of macromolecule metabolic process	63	731	0.97	1	LG4394087,LG4348386,LG6579616,LG8731817,LG7600596,LG5500954,LG3270094,LG7666976,LG7600627,LG9807793,LG6846296,LG4402933,LG7666990,LG4374637,LG9829281,LG2188285,LG4372480,LG3289126,LG2213423,LG3320028,LG9837006,LG4347060,LG3298872,LG8752055,LG3328326,LG8679475,LG6567161,LG785903,LG9776918,LG6574177,LG1151222,LG9816801,LG5500940,LG4400195,LG8722837,LG8703540,LG1162763,LG1157115,LG6567200,LG2239055,…
GO:0019439	P	aromatic compound catabolic process	23	305	0.97	1	LG5496605,LG4344723,LG9799140,LG1146061,LG2215883,LG2234892,LG2180000,LG5519281,LG5424321,LG6590638,LG8699783,LG9799152,LG6561706,LG3327287,LG8701187,LG5847797,LG8733345,LG9770346,LG8759844,LG5519295,LG6571680,LG197465
GO:0036293	P	response to decreased oxygen levels	5	93	0.97	1	LG8722791,LG5479675,LG5473907,LG2247488
GO:0042493	P	response to drug	5	93	0.97	1	LG1108618,LG196506,LG3258543,LG8724855
GO:0042743	P	hydrogen peroxide metabolic process	12	180	0.97	1	LG0107222,LG2189355,LG3312933,LG0112562,LG3298085,LG9810841,LG6535572,LG3269273,LG3298126,LG4403298,LG6593260
GO:0043067	P	regulation of programmed cell death	9	143	0.97	1	LG4396041,LG5504837,LG6589971,LG3289935,LG1116463,LG7600183,LG1127121,LG1127135
GO:0043543	P	protein acylation	9	142	0.97	1	LG7667190,LG9807793,LG195730,LG8738585,LG9814369,LG5486579,LG9839194,LG5490465
GO:0043933	P	macromolecular complex subunit organization	121	1321	0.97	1	LG8675641,LG2249087,LG5430044,LG1119133,LG1108064,LG4384409,LG5486579,LG9807793,LG5521942,LG9779264,LG2176207,LG2214523,LG4382261,LG2229424,LG9841460,LG3303544,LG3257489,LG3328954,LG8708985,LG5481379,LG9800012,LG2239055,LG5487319,LG2211803,LG8684519,LG5518676,LG2249783,LG8703540,LG8745082,LG9770456,LG3291854,LG9841570,LG7635587,LG1116173,LG7617839,LG1109270,LG4398046,LG7667190,LG1160384,LG8680694…
GO:0044703	P	multi-organism reproductive process	51	602	0.97	1	LG9829580,LG5464959,LG8725361,LG7602524,LG5442545,LG1109270,LG4356787,LG8691151,LG4417195,LG6570496,LG8694741,LG8762593,LG8726838,LG3291285,LG8690628,LG3307698,LG4417188,LG6569296,LG8734859,LG2185815,LG2236669,LG1127845,LG8735332,LG2211243,LG5426873,LG8712834,LG4395018,LG8748026,LG4362001,LG8694724,LG7633743,LG7646312,LG7639165,LG5420196,LG0106700,LG2216844,LG4352538,LG4372623,LG4843827,LG6578987…
GO:0045089	P	positive regulation of innate immune response	7	118	0.97	1	LG5473884,LG2242445,LG197357,LG7605709,LG3289935,LG8724745
GO:0046903	P	secretion	13	194	0.97	1	LG6532317,LG0107436,LG9830250,LG9822833,LG8728155,LG1109270,LG7609416,LG5494408,LG2216844,LG8750653,LG2245090,LG2191291
GO:0046939	P	nucleotide phosphorylation	8	130	0.97	1	LG2223731,LG2204799,LG2200519,LG7646312,LG8695413,LG6593520,LG2250078
GO:0048583	P	regulation of response to stimulus	90	1012	0.97	1	LG1135775,LG2249087,LG1119133,LG5479999,LG1164558,LG0102696,LG2228730,LG5469911,LG3271411,LG6589971,LG2178747,LG197746,LG4843827,LG7629893,LG2236913,LG4355569,LG8706464,LG9812596,LG3327225,LG9780724,LG7609890,LG1151222,LG1127121,LG3327295,LG8739016,LG3327356,LG8747063,LG5424321,LG4402933,LG9813071,LG9780716,LG8722837,LG8699783,LG5420196,LG5521872,LG1109819,LG197357,LG5483859,LG3296099,LG4394087,L…
GO:0051049	P	regulation of transport	21	280	0.97	1	LG3300303,LG4384581,LG1145001,LG8763327,LG2236913,LG9822833,LG9836960,LG1109270,LG8728155,LG9805502,LG7620607,LG5430438,LG1157115,LG2191291,LG7651232,LG8709217,LG7655628,LG3286417,LG2216135,LG2216844
GO:0051173	P	positive regulation of nitrogen compound metabolic process	48	579	0.97	1	LG4394087,LG4348386,LG8731817,LG7600596,LG3270094,LG5496525,LG7666976,LG7600627,LG6846296,LG7666990,LG4374637,LG3298872,LG2188285,LG3289126,LG2213423,LG3320028,LG9807793,LG4347060,LG4394306,LG8752055,LG3328326,LG6574177,LG1151222,LG4402933,LG4400195,LG9776918,LG1162763,LG9829281,LG2239055,LG8762593,LG4420018,LG9810852,LG2201101,LG8703540,LG1115975,LG4365121,LG4351094,LG0110546,LG8706439,LG3291854…
GO:0097305	P	response to alcohol	63	732	0.97	1	LG8760993,LG6534857,LG2219492,LG5527663,LG1135775,LG5484851,LG8680694,LG5487481,LG8710152,LG6579303,LG5515113,LG1167068,LG5518750,LG9820940,LG1150454,LG4333974,LG4351608,LG2255507,LG4372480,LG4417647,LG1105817,LG1164558,LG9840493,LG7667253,LG198626,LG7651780,LG3277075,LG9803634,LG8712834,LG5469911,LG9800597,LG196506,LG9806526,LG1160270,LG1169996,LG7645349,LG7639165,LG2178747,LG9791546,LG2245150,L…
GO:1901420	P	negative regulation of response to alcohol	6	109	0.97	1	LG7639165,LG7651780,LG8700530,LG4843827,LG5469911
GO:2000377	P	regulation of reactive oxygen species metabolic process	5	93	0.97	1	LG6535572,LG4351226,LG3265695,LG9783134
GO:0000209	P	protein polyubiquitination	6	112	0.98	1	LG9769003,LG4343620,LG8717438,LG7615458,LG8676854
GO:0000956	P	nuclear-transcribed mRNA catabolic process	6	117	0.98	1	LG2215883,LG6590638,LG1146061,LG8759844,LG197465
GO:0002682	P	regulation of immune system process	12	192	0.98	1	LG4396041,LG5473884,LG2242445,LG1141413,LG7605709,LG3289935,LG9807793,LG5479999,LG197357,LG8712834,LG9812596
GO:0006090	P	pyruvate metabolic process	9	154	0.98	1	LG2223731,LG2204799,LG4376515,LG4377007,LG7646312,LG8695413,LG6593520,LG2250078
GO:0006302	P	double-strand break repair	7	123	0.98	1	LG6544028,LG1843222,LG5844793,LG9807793,LG4378859,LG3297219
GO:0006402	P	mRNA catabolic process	8	140	0.98	1	LG2215883,LG6590638,LG8699783,LG1146061,LG8759844,LG5424321,LG197465
GO:0006810	P	transport	371	3788	0.98	1	LG8682785,LG7620607,LG7609416,LG6592006,LG2251930,LG9835000,LG8735332,LG4416264,LG5521155,LG5524827,LG8763327,LG4370272,LG2198155,LG3264581,LG3843723,LG5487319,LG3267952,LG5458669,LG7632979,LG8698372,LG2236913,LG4355569,LG4409854,LG8734256,LG8742812,LG4371271,LG6564819,LG6564525,LG6589772,LG3264359,LG7636942,LG4341200,LG7655628,LG8757862,LG2182107,LG984103,LG5521872,LG4359867,LG1109819,LG8706120,…
GO:0006812	P	cation transport	48	585	0.98	1	LG4409607,LG2198155,LG8710764,LG2198013,LG3297892,LG4389698,LG3264359,LG6592006,LG7643277,LG9824479,LG8763327,LG9788821,LG2251930,LG2183577,LG5430568,LG7611548,LG6534861,LG7643079,LG4416264,LG785903,LG5480382,LG5524827,LG9822782,LG989715,LG2254845,LG1132835,LG6534062,LG2197543,LG8744316,LG5496948,LG1157115,LG7623312,LG8701834,LG5458669,LG4386429,LG4367874,LG1166549,LG8734256,LG9788676,LG2174465,L…
GO:0006950	P	response to stress	476	4780	0.98	1	LG3283680,LG5484374,LG1147325,LG1119133,LG7620607,LG5479999,LG7621362,LG3328473,LG6566642,LG4372480,LG2251930,LG1164558,LG9841460,LG4357539,LG2183587,LG1157381,LG3331304,LG5504400,LG7639165,LG197746,LG4400137,LG3331093,LG2194755,LG1156151,LG5448338,LG0110546,LG2190799,LG2243601,LG5476024,LG4403298,LG9789429,LG7600596,LG5516296,LG9813041,LG785892,LG983364,LG2219000,LG6589400,LG8722791,LG4341200,LG…
GO:0006952	P	defense response	223	2332	0.98	1	LG3283680,LG5484374,LG5467046,LG2192382,LG1147325,LG4394525,LG9776376,LG1119133,LG8731037,LG7650798,LG2209177,LG5479999,LG2183755,LG3305257,LG3328473,LG2204774,LG2209352,LG2251930,LG199168,LG1164558,LG5431484,LG1114432,LG4357539,LG7629893,LG5496552,LG8700689,LG7644751,LG8688582,LG1157381,LG7645461,LG3310063,LG7639165,LG7605709,LG5448338,LG197746,LG1163331,LG6558715,LG8727880,LG6535572,LG4843827,L…
GO:0007166	P	cell surface receptor signaling pathway	10	161	0.98	1	LG3283951,LG3327398,LG2207260,LG7613636,LG7609890,LG8700530,LG3299330,LG2217220,LG4398989
GO:0009127	P	purine nucleoside monophosphate biosynthetic process	9	154	0.98	1	LG4367874,LG9779125,LG5445933,LG9840493,LG7631859,LG2199430,LG1132751,LG8676691
GO:0009168	P	purine ribonucleoside monophosphate biosynthetic process	9	154	0.98	1	LG4367874,LG9779125,LG5445933,LG9840493,LG7631859,LG2199430,LG1132751,LG8676691
GO:0009201	P	ribonucleoside triphosphate biosynthetic process	6	117	0.98	1	LG4367874,LG9779125,LG5445933,LG6553228,LG1132751
GO:0009260	P	ribonucleotide biosynthetic process	15	223	0.98	1	LG1150195,LG1165884,LG4367874,LG9779125,LG6553228,LG5445933,LG9840493,LG5421632,LG7631859,LG2199430,LG9771500,LG1132751,LG4350618,LG8676691
GO:0009738	P	abscisic acid-activated signaling pathway	28	374	0.98	1	LG8760993,LG2219492,LG5527663,LG1135775,LG9813627,LG6579303,LG9820940,LG4333974,LG1164558,LG7667253,LG9803634,LG8712834,LG5469911,LG1169996,LG7639165,LG2178747,LG9791546,LG2245150,LG8700530,LG4843827,LG7617651,LG1100073,LG6579883,LG6534857,LG3277075,LG7651780,LG8761291
GO:0009753	P	response to jasmonic acid	16	239	0.98	1	LG4355788,LG1160270,LG4401359,LG0760635,LG9794984,LG7605709,LG6590638,LG9815443,LG197746,LG3329351,LG5503383,LG8761291,LG5505590,LG9767895,LG4382781
GO:0019752	P	carboxylic acid metabolic process	148	1617	0.98	1	LG2210369,LG5423872,LG8700530,LG5479914,LG2254584,LG8689436,LG9770299,LG4372480,LG2205681,LG9777640,LG9837781,LG6568215,LG2228486,LG2206937,LG4338947,LG4415775,LG1170387,LG2204799,LG3280825,LG5435041,LG2206500,LG7663121,LG5517454,LG8676691,LG5844700,LG6539677,LG4341160,LG2254309,LG2250078,LG2223731,LG4350618,LG4365641,LG6568007,LG3288081,LG8748026,LG8695413,LG9771500,LG3265695,LG4352406,LG4417188…
GO:0031328	P	positive regulation of cellular biosynthetic process	45	563	0.98	1	LG4348386,LG8731817,LG7600596,LG3270094,LG7666976,LG7600627,LG6846296,LG0115236,LG7666990,LG4374637,LG9829281,LG2188285,LG4372480,LG3289126,LG2213423,LG3320028,LG9807793,LG4347060,LG3298872,LG8752055,LG3328326,LG6574177,LG1151222,LG4402933,LG4400195,LG9776918,LG1162763,LG2239055,LG8762593,LG4420018,LG9810852,LG2201101,LG8703540,LG1115975,LG4365121,LG4351094,LG0110546,LG8706439,LG2189788,LG1118326…
GO:0031349	P	positive regulation of defense response	9	150	0.98	1	LG8724745,LG1141413,LG5473884,LG2242445,LG197357,LG7605709,LG3289935,LG1119133
GO:0032879	P	regulation of localization	26	345	0.98	1	LG3286417,LG9805502,LG1109270,LG5486579,LG7642701,LG3300303,LG8680694,LG8709217,LG785903,LG7637674,LG8763327,LG9836960,LG8728155,LG1157115,LG4398989,LG4384581,LG1145001,LG2236913,LG9822833,LG7620607,LG5430438,LG7655628,LG2216135,LG2191291,LG2216844
GO:0034976	P	response to endoplasmic reticulum stress	5	102	0.98	1	LG3283916,LG4341666,LG4365169,LG6589971
GO:0046148	P	pigment biosynthetic process	13	202	0.98	1	LG7640431,LG7647882,LG8719934,LG4351094,LG2218232,LG8676691,LG1156719,LG8752093,LG3268485,LG9813071,LG8733797,LG4357730
GO:0046390	P	ribose phosphate biosynthetic process	15	225	0.98	1	LG1150195,LG1165884,LG4367874,LG9779125,LG6553228,LG5445933,LG9840493,LG5421632,LG7631859,LG2199430,LG9771500,LG1132751,LG4350618,LG8676691
GO:0050801	P	ion homeostasis	25	344	0.98	1	LG4409607,LG2198155,LG8710764,LG2198013,LG3318968,LG7643079,LG6589250,LG785903,LG9832076,LG5524827,LG8704276,LG196506,LG2197543,LG8744316,LG5496948,LG1157115,LG4376859,LG5435068,LG5458669,LG4386429,LG4367874,LG5453190,LG4371271,LG8701834
GO:0050832	P	defense response to fungus	32	420	0.98	1	LG5467046,LG7629865,LG1115975,LG983364,LG8724745,LG7647064,LG2251930,LG1164558,LG4338489,LG1118326,LG5496552,LG8700689,LG7633827,LG5473884,LG4400195,LG1141413,LG9777731,LG2239055,LG4843827,LG7639165,LG9837006,LG5518676,LG2218919,LG6592763,LG6555994,LG3328235,LG8739101,LG7651780,LG9812596,LG4356669,LG5517454
GO:0050896	P	response to stimulus	779	7671	0.98	1	LG8760993,LG3283680,LG5484374,LG1147325,LG7635328,LG1119133,LG7620607,LG5479999,LG7621362,LG3328473,LG6566642,LG4372480,LG2251930,LG1164558,LG193365,LG9841460,LG4357539,LG2183587,LG7645349,LG3331304,LG5504400,LG7639165,LG197746,LG4400137,LG3331093,LG2194755,LG6590468,LG1156151,LG5448338,LG2236913,LG4355569,LG0110546,LG7617839,LG8734256,LG2243601,LG6534857,LG3319808,LG8761291,LG2245494,LG4403298,L…
GO:0051604	P	protein maturation	5	103	0.98	1	LG9836780,LG8701992,LG6588172,LG2206773
GO:0055082	P	cellular chemical homeostasis	25	335	0.98	1	LG6564525,LG4409607,LG2197543,LG8710764,LG8710152,LG7643079,LG785903,LG9832076,LG5524827,LG8704276,LG5458728,LG6594731,LG8744316,LG5496948,LG4376859,LG5435068,LG5458669,LG4386429,LG4367874,LG5453190,LG4371271,LG2250078,LG8701834,LG1111204
GO:0070482	P	response to oxygen levels	5	97	0.98	1	LG8722791,LG5479675,LG5473907,LG2247488
GO:0070647	P	protein modification by small protein conjugation or removal	81	938	0.98	1	LG0113333,LG3325676,LG7658414,LG6565350,LG5527663,LG2223710,LG9799928,LG1105817,LG4418375,LG7609890,LG3320280,LG9772635,LG2212799,LG4385272,LG4343620,LG8734657,LG1127121,LG7649730,LG1150454,LG198277,LG2215883,LG1114447,LG5484754,LG7619087,LG7615458,LG9817911,LG9794984,LG3331039,LG6532610,LG9769003,LG4359033,LG6554907,LG8752143,LG3280825,LG6559141,LG5469911,LG6567161,LG8712834,LG8755107,LG2179977,…
GO:0071229	P	cellular response to acid chemical	59	703	0.98	1	LG9800597,LG2219492,LG9815799,LG5483627,LG9820940,LG4333895,LG3300367,LG9813627,LG6579303,LG1135775,LG1151222,LG8724745,LG8683766,LG9791546,LG4333974,LG5527663,LG9794984,LG1164558,LG7667253,LG5431484,LG7611548,LG9796851,LG3277075,LG9803634,LG8712834,LG5424321,LG4333889,LG4378859,LG1169996,LG7627244,LG7639165,LG2178747,LG6590638,LG8699783,LG2245150,LG197746,LG3329351,LG8700530,LG4843827,LG3289935,…
GO:0071478	P	cellular response to radiation	10	162	0.98	1	LG8700530,LG5844793,LG4344064,LG1135654,LG4411848,LG8752590,LG8701002,LG8696488,LG0102696
GO:0071489	P	cellular response to red or far red light	5	100	0.98	1	LG1135654,LG4411848,LG8701002,LG8752590
GO:1901700	P	response to oxygen-containing compound	193	2045	0.98	1	LG8760993,LG4348386,LG1115975,LG1135775,LG5487481,LG8710152,LG2219492,LG9801565,LG4372480,LG6589167,LG4364222,LG0101802,LG1164558,LG6568215,LG198626,LG5431484,LG2211243,LG5494594,LG5469911,LG5496552,LG3280825,LG9806526,LG1169996,LG7645349,LG7637038,LG7639165,LG2178747,LG197746,LG4843827,LG1102789,LG1102677,LG1156151,LG8703540,LG0760635,LG0108724,LG5479675,LG9813627,LG6579883,LG9827311,LG1118326,L…
GO:1990267	P	response to transition metal nanoparticle	7	126	0.98	1	LG4364222,LG6534062,LG8699347,LG6537135,LG785903,LG2247488
GO:0006261	P	DNA-dependent DNA replication	9	167	0.99	1	LG1843222,LG9784586,LG3268485,LG4344064,LG5483812,LG6567161,LG4403145,LG6531088
GO:0006413	P	translational initiation	5	109	0.99	1	LG5517257,LG8715720,LG6572155,LG3268659
GO:0006720	P	isoprenoid metabolic process	20	306	0.99	1	LG2221043,LG4405951,LG9822572,LG4388114,LG2195344,LG1161886,LG4377007,LG5453190,LG2192283,LG6558893,LG0102696,LG4380551,LG2215392,LG1164794,LG2192236,LG4341666,LG3265695,LG0115236,LG6555651
GO:0006779	P	porphyrin-containing compound biosynthetic process	5	104	0.99	1	LG8719934,LG1156719,LG8733797,LG4357730
GO:0006818	P	hydrogen transport	8	146	0.99	1	LG2254845,LG4367874,LG9779125,LG1132751,LG4396544,LG3264359,LG5458669
GO:0007005	P	mitochondrion organization	14	224	0.99	1	LG0760635,LG2243763,LG3311515,LG4407647,LG9812029,LG2206773,LG5508348,LG1101762,LG2244492,LG6531088,LG6584353,LG5458669,LG5521703
GO:0009116	P	nucleoside metabolic process	31	434	0.99	1	LG4376515,LG2223731,LG4350618,LG2222420,LG5445933,LG2204799,LG8695413,LG6553228,LG5436400,LG9771500,LG2200519,LG1150195,LG8676691,LG5847797,LG2215392,LG6590914,LG3330873,LG7646312,LG2199430,LG7631859,LG1132751,LG8727563,LG9822572,LG1165884,LG4367874,LG9779125,LG5421632,LG6593520,LG2250078,LG6571680
GO:0009119	P	ribonucleoside metabolic process	29	402	0.99	1	LG4376515,LG2223731,LG4350618,LG2222420,LG5445933,LG2204799,LG8695413,LG6553228,LG5436400,LG9771500,LG2200519,LG1150195,LG2215392,LG6590914,LG3330873,LG7646312,LG2199430,LG7631859,LG1132751,LG8727563,LG9822572,LG1165884,LG4367874,LG9779125,LG5421632,LG6593520,LG2250078,LG6571680
GO:0009142	P	nucleoside triphosphate biosynthetic process	6	127	0.99	1	LG4367874,LG9779125,LG5445933,LG6553228,LG1132751
GO:0009165	P	nucleotide biosynthetic process	18	282	0.99	1	LG1150195,LG1165884,LG3330180,LG4367874,LG9779125,LG7631859,LG4350618,LG5445933,LG9840493,LG5421632,LG0111499,LG2199430,LG9771500,LG1132751,LG6553228,LG8676691,LG7623274
GO:0009267	P	cellular response to starvation	9	167	0.99	1	LG1145001,LG3284909,LG5463737,LG7620607,LG8752093,LG5424891,LG3331093,LG8712834
GO:0009617	P	response to bacterium	50	620	0.99	1	LG1135775,LG5467046,LG5845206,LG7651232,LG3286417,LG7604893,LG8741832,LG3328235,LG5479999,LG5484851,LG1127121,LG8724745,LG7647064,LG4341200,LG4350034,LG9815443,LG4338489,LG9796851,LG8709217,LG7655628,LG4380407,LG3288475,LG7629865,LG8700689,LG5473884,LG1148591,LG1141413,LG7605709,LG6590638,LG6573216,LG9777731,LG1163331,LG4350647,LG1127135,LG3262528,LG2247488,LG7629893,LG4344064,LG2239130,LG6592763…
GO:0009891	P	positive regulation of biosynthetic process	45	572	0.99	1	LG4348386,LG8731817,LG7600596,LG3270094,LG7666976,LG7600627,LG6846296,LG0115236,LG7666990,LG4374637,LG9829281,LG2188285,LG4372480,LG3289126,LG2213423,LG3320028,LG9807793,LG4347060,LG3298872,LG8752055,LG3328326,LG6574177,LG1151222,LG4402933,LG4400195,LG9776918,LG1162763,LG2239055,LG8762593,LG4420018,LG9810852,LG2201101,LG8703540,LG1115975,LG4365121,LG4351094,LG0110546,LG8706439,LG2189788,LG1118326…
GO:0009893	P	positive regulation of metabolic process	70	844	0.99	1	LG4394087,LG4348386,LG6567200,LG9783134,LG6579616,LG8731817,LG7600596,LG5500954,LG3270094,LG5496525,LG7666976,LG9810841,LG7600627,LG9807793,LG6846296,LG0115236,LG7666990,LG4374637,LG3298872,LG2188285,LG4402933,LG4372480,LG3289126,LG2213423,LG3320028,LG9810852,LG4347060,LG4394306,LG9837006,LG3328326,LG8679475,LG6567161,LG785903,LG9776918,LG6574177,LG8752055,LG1151222,LG9816801,LG5500940,LG4400195,…
GO:0010150	P	leaf senescence	9	167	0.99	1	LG8724745,LG1144905,LG5495695,LG2245150,LG5442335,LG8761291,LG5442325,LG195361
GO:0010260	P	organ senescence	9	167	0.99	1	LG8724745,LG1144905,LG5495695,LG2245150,LG5442335,LG8761291,LG5442325,LG195361
GO:0010608	P	posttranscriptional regulation of gene expression	26	377	0.99	1	LG4348386,LG6572155,LG1128634,LG4366689,LG5422363,LG1112481,LG7649663,LG4398046,LG8671854,LG2188285,LG1105817,LG5469911,LG1150454,LG3288475,LG2174588,LG8696793,LG4352417,LG5518676,LG3274829,LG7601990,LG0105475,LG9812596,LG5465923,LG0108087,LG8715720
GO:0015031	P	protein transport	96	1137	0.99	1	LG4377458,LG9775766,LG9779656,LG3331093,LG9822476,LG8713455,LG2177133,LG4341200,LG2197997,LG8735332,LG785903,LG9802718,LG4369084,LG9824684,LG5491234,LG5487319,LG3267952,LG9816990,LG6532317,LG3300303,LG4335087,LG2236913,LG0760635,LG4341160,LG2254309,LG5423562,LG9796632,LG7604126,LG1131070,LG3304633,LG4398046,LG2221904,LG7621057,LG8688503,LG8747063,LG8714421,LG9836960,LG5432544,LG5420196,LG4397704,…
GO:0015672	P	monovalent inorganic cation transport	17	261	0.99	1	LG8763327,LG2254845,LG4367874,LG1166549,LG9788821,LG2183577,LG2198155,LG1132751,LG2174465,LG1157115,LG6534861,LG9779125,LG3264359,LG785903,LG5458669,LG4396544
GO:0015992	P	proton transport	8	146	0.99	1	LG2254845,LG4367874,LG9779125,LG1132751,LG4396544,LG3264359,LG5458669
GO:0016054	P	organic acid catabolic process	13	210	0.99	1	LG5844700,LG4415419,LG4347998,LG8702676,LG2180000,LG5516479,LG8697331,LG4378493,LG2235871,LG7634903,LG6571680,LG1152076
GO:0019362	P	pyridine nucleotide metabolic process	10	175	0.99	1	LG2223731,LG2204799,LG2200519,LG3330180,LG6578321,LG7646312,LG8695413,LG6593520,LG2250078
GO:0019637	P	organophosphate metabolic process	77	927	0.99	1	LG4376515,LG2223731,LG4338937,LG3274120,LG5496605,LG0109687,LG7607912,LG2234892,LG8700530,LG2222420,LG5431454,LG9813627,LG6579303,LG4356787,LG7623274,LG8695413,LG6553228,LG9771500,LG9837522,LG9776514,LG9829580,LG4350618,LG2200519,LG1150195,LG7638291,LG2176635,LG9789345,LG4377007,LG7652276,LG6578321,LG2247049,LG8676691,LG3293769,LG4341200,LG3300269,LG2204799,LG4416737,LG199654,LG4341160,LG989459,L…
GO:0019953	P	sexual reproduction	12	203	0.99	1	LG8694741,LG2185815,LG8694724,LG7639165,LG8687213,LG7651780,LG8691151,LG4352538,LG4843827,LG5426873,LG4395018
GO:0031325	P	positive regulation of cellular metabolic process	62	766	0.99	1	LG4394087,LG4348386,LG6567200,LG9783134,LG8731817,LG7600596,LG3270094,LG5496525,LG7666976,LG9810841,LG7600627,LG9807793,LG6846296,LG0115236,LG7666990,LG4374637,LG3298872,LG2188285,LG4402933,LG4372480,LG3289126,LG2213423,LG3320028,LG9837006,LG4347060,LG4394306,LG8752055,LG3328326,LG8679475,LG6567161,LG6574177,LG1151222,LG9816801,LG4400195,LG8722837,LG9776918,LG1162763,LG9829281,LG2239055,LG6535572…
GO:0031348	P	negative regulation of defense response	6	118	0.99	1	LG8741832,LG2198484,LG1164558,LG8712834,LG8724855
GO:0032270	P	positive regulation of cellular protein metabolic process	12	196	0.99	1	LG4348386,LG8703540,LG9816801,LG8722837,LG9807793,LG8679475,LG6567200,LG6567161,LG6554907,LG9837006,LG5518676
GO:0033014	P	tetrapyrrole biosynthetic process	5	112	0.99	1	LG8719934,LG1156719,LG8733797,LG4357730
GO:0034655	P	nucleobase-containing compound catabolic process	12	205	0.99	1	LG2215883,LG5496605,LG197465,LG2234892,LG6590638,LG8699783,LG1146061,LG8759844,LG5847797,LG6571680,LG5424321
GO:0042180	P	cellular ketone metabolic process	7	141	0.99	1	LG6568215,LG5475472,LG2238500,LG4415419,LG8712834,LG0115236
GO:0042278	P	purine nucleoside metabolic process	24	351	0.99	1	LG4376515,LG2223731,LG4350618,LG2222420,LG5445933,LG8695413,LG2200519,LG1150195,LG2215392,LG6590914,LG2204799,LG7646312,LG6593520,LG7631859,LG1132751,LG8727563,LG9822572,LG4367874,LG9779125,LG5421632,LG2199430,LG2250078,LG6571680
GO:0042742	P	defense response to bacterium	41	525	0.99	1	LG5467046,LG7651232,LG3286417,LG7604893,LG8741832,LG5484851,LG1127121,LG8724745,LG7647064,LG4341200,LG4350034,LG9815443,LG4338489,LG8709217,LG7655628,LG4380407,LG7629865,LG8700689,LG5473884,LG1148591,LG7605709,LG6590638,LG6573216,LG9777731,LG1163331,LG4350647,LG1127135,LG3262528,LG2247488,LG7629893,LG6592763,LG3288475,LG2254309,LG6596972,LG6555994,LG2242445,LG3328235,LG4341160,LG6593314,LG5505590
GO:0043436	P	oxoacid metabolic process	157	1731	0.99	1	LG2210369,LG5423872,LG8700530,LG5479914,LG2254584,LG8689436,LG9770299,LG4372480,LG2205681,LG9777640,LG9837781,LG6568215,LG2228486,LG2206937,LG4338947,LG4415775,LG1170387,LG2204799,LG3280825,LG5435041,LG2206500,LG7663121,LG5517454,LG8676691,LG5844700,LG6539677,LG5449515,LG4341160,LG2254309,LG2250078,LG2223731,LG4350618,LG4365641,LG6568007,LG3288081,LG8748026,LG8695413,LG9771500,LG3265695,LG4352406…
GO:0044242	P	cellular lipid catabolic process	6	121	0.99	1	LG1161886,LG7656041,LG4416737,LG4347998,LG1152076
GO:0044282	P	small molecule catabolic process	18	279	0.99	1	LG5511131,LG5844700,LG4415419,LG7634903,LG8702676,LG2175874,LG9813627,LG6579303,LG5516479,LG4378932,LG8697331,LG2180000,LG4378493,LG2235871,LG4347998,LG6571680,LG1152076
GO:0044710	P	single-organism metabolic process	608	6091	0.99	1	LG7656041,LG9823246,LG9781620,LG1119133,LG9779199,LG2254584,LG1138730,LG199339,LG193916,LG2206595,LG7669545,LG4372480,LG2251930,LG6555651,LG9815443,LG4338947,LG7668785,LG4357539,LG2183587,LG3275592,LG5495839,LG184945,LG9839413,LG3290829,LG1153433,LG5478448,LG2182598,LG8711746,LG4340675,LG2190799,LG5471081,LG8738016,LG2250078,LG4403298,LG6587709,LG8763144,LG5431454,LG9789429,LG9817585,LG7661090,LG…
GO:0045088	P	regulation of innate immune response	8	144	0.99	1	LG5473884,LG2242445,LG197357,LG7605709,LG3289935,LG8724745,LG8712834
GO:0045184	P	establishment of protein localization	101	1170	0.99	1	LG4377458,LG9775766,LG9779656,LG3267952,LG9822476,LG8713455,LG2177133,LG4341200,LG2197997,LG8735332,LG785903,LG9802718,LG8704276,LG9824684,LG5491234,LG5487319,LG3331093,LG5458669,LG9816990,LG6532317,LG8703540,LG4335087,LG4380837,LG2236913,LG0760635,LG4341160,LG2254309,LG5423562,LG9796632,LG7604126,LG1131070,LG3304633,LG4398046,LG2221904,LG7621057,LG8688503,LG8747063,LG8714421,LG9836960,LG5432544,…
GO:0045454	P	cell redox homeostasis	12	206	0.99	1	LG8678816,LG2210369,LG6558033,LG9765534,LG7667253,LG5436400,LG3330873,LG5476695,LG4351067,LG0101798,LG9803634
GO:0046128	P	purine ribonucleoside metabolic process	24	349	0.99	1	LG4376515,LG2223731,LG4350618,LG2222420,LG5445933,LG8695413,LG2200519,LG1150195,LG2215392,LG6590914,LG2204799,LG7646312,LG6593520,LG7631859,LG1132751,LG8727563,LG9822572,LG4367874,LG9779125,LG5421632,LG2199430,LG2250078,LG6571680
GO:0046395	P	carboxylic acid catabolic process	12	201	0.99	1	LG5844700,LG4415419,LG4347998,LG8702676,LG2180000,LG5516479,LG8697331,LG4378493,LG2235871,LG7634903,LG1152076
GO:0046496	P	nicotinamide nucleotide metabolic process	10	175	0.99	1	LG2223731,LG2204799,LG2200519,LG3330180,LG6578321,LG7646312,LG8695413,LG6593520,LG2250078
GO:0046686	P	response to cadmium ion	18	282	0.99	1	LG2200519,LG9796632,LG4417241,LG7647882,LG1160270,LG0760578,LG4364222,LG2197543,LG2206500,LG9813285,LG3263445,LG8699347,LG6537135,LG3290672,LG8694651,LG4380496,LG6540031
GO:0046907	P	intracellular transport	68	842	0.99	1	LG9796632,LG5505082,LG7604126,LG9771410,LG3320743,LG2205738,LG2239969,LG9805502,LG9775766,LG3323483,LG4398046,LG9779656,LG5510537,LG2244492,LG4341160,LG9812029,LG1152076,LG5524769,LG4385768,LG3300303,LG3290157,LG8741052,LG6551581,LG7639046,LG8688503,LG2197997,LG9822476,LG3328326,LG5481097,LG785903,LG6584353,LG6587662,LG3322499,LG8675464,LG1131070,LG7642701,LG4370272,LG4341200,LG9836960,LG7627818,…
GO:0048878	P	chemical homeostasis	45	573	0.99	1	LG4406324,LG8704276,LG6564525,LG4409607,LG2198155,LG8710764,LG8710152,LG2250078,LG3297892,LG4389698,LG2198013,LG5431901,LG1102789,LG3318968,LG8758796,LG3294460,LG7643079,LG6589250,LG2197543,LG785903,LG4344241,LG9832076,LG5524827,LG2218517,LG196506,LG5458728,LG3268485,LG6594731,LG8757675,LG5496948,LG1157115,LG4376859,LG5435068,LG5458669,LG4386429,LG5844700,LG8744316,LG4367874,LG5453190,LG4371271,L…
GO:0051247	P	positive regulation of protein metabolic process	12	200	0.99	1	LG4348386,LG8703540,LG9816801,LG8722837,LG9807793,LG8679475,LG6567200,LG6567161,LG6554907,LG9837006,LG5518676
GO:0055085	P	transmembrane transport	97	1122	0.99	1	LG4406324,LG2198155,LG8710152,LG2198013,LG4410015,LG785903,LG9830895,LG3271128,LG4348028,LG4417731,LG6594731,LG2232776,LG8698372,LG0760635,LG4409854,LG4341160,LG4407823,LG2174465,LG8742812,LG4407782,LG9829705,LG5842529,LG1117802,LG9788821,LG8707470,LG4341200,LG6534861,LG8709217,LG7655628,LG196506,LG8757862,LG4342729,LG5521872,LG9822707,LG3296366,LG1166549,LG3311515,LG4365169,LG5429387,LG2234378,L…
GO:0070646	P	protein modification by small protein removal	5	115	0.99	1	LG9772635,LG6574830,LG2226956,LG9830724
GO:0071215	P	cellular response to abscisic acid stimulus	28	398	0.99	1	LG8760993,LG2219492,LG5527663,LG1135775,LG9813627,LG6579303,LG9820940,LG4333974,LG1164558,LG7667253,LG9803634,LG8712834,LG5469911,LG1169996,LG7639165,LG2178747,LG9791546,LG2245150,LG8700530,LG4843827,LG7617651,LG1100073,LG6579883,LG6534857,LG3277075,LG7651780,LG8761291
GO:0071482	P	cellular response to light stimulus	8	149	0.99	1	LG8700530,LG8752590,LG1135654,LG4411848,LG8701002,LG8696488,LG0102696
GO:0071702	P	organic substance transport	167	1830	0.99	1	LG0107436,LG2234378,LG7666590,LG6594731,LG4377458,LG9775766,LG1108064,LG8761499,LG9779656,LG3331093,LG9822476,LG8713455,LG2177133,LG4410015,LG2197997,LG5431484,LG8735332,LG4413744,LG5494594,LG785903,LG9802718,LG5521155,LG4369084,LG8698372,LG1106769,LG8728155,LG5491234,LG5487319,LG3267952,LG9816990,LG6532317,LG3300303,LG4335087,LG2236913,LG0760635,LG4409854,LG3331492,LG2254309,LG5505082,LG9829705,…
GO:0071704	P	organic substance metabolic process	1504	14422	0.99	1	LG9794782,LG2223710,LG1119133,LG1159619,LG5479999,LG9779199,LG8748587,LG3328473,LG4372480,LG4386370,LG5518162,LG8745502,LG9841460,LG8733345,LG9776883,LG7645349,LG1105250,LG5465838,LG2238341,LG8683715,LG5448338,LG5463648,LG0110546,LG7641208,LG1149677,LG3269121,LG7600596,LG5516296,LG9772635,LG9771500,LG4347846,LG2207770,LG8722791,LG3283835,LG6581936,LG4410407,LG6577127,LG5462066,LG7655628,LG8676202…
GO:0080134	P	regulation of response to stress	37	508	0.99	1	LG1135775,LG3284909,LG8677538,LG6589971,LG1119133,LG7600183,LG1164558,LG8724745,LG3327295,LG5463737,LG4402933,LG3327371,LG9807793,LG3327356,LG8712834,LG5448015,LG5473884,LG9780716,LG1141413,LG8722837,LG7605709,LG7631018,LG197746,LG3297795,LG9803656,LG3289935,LG7629893,LG7604960,LG2242445,LG3328235,LG197357,LG9780724,LG5483859,LG8741832,LG3327225,LG8724855
GO:0090407	P	organophosphate biosynthetic process	39	530	0.99	1	LG5431454,LG989459,LG4350618,LG7607912,LG8700530,LG5445933,LG4356787,LG7623274,LG6553228,LG9771500,LG4341160,LG1150195,LG2176635,LG9789345,LG4377007,LG9776994,LG9840493,LG4341200,LG3300269,LG6590914,LG3330180,LG0111499,LG7631859,LG8676691,LG3262528,LG4411577,LG2195344,LG1165884,LG4367874,LG5478448,LG2254309,LG6588234,LG5421632,LG1102692,LG2199430,LG1132751,LG9832575,LG9779125
GO:0097306	P	cellular response to alcohol	28	398	0.99	1	LG8760993,LG2219492,LG5527663,LG1135775,LG9813627,LG6579303,LG9820940,LG4333974,LG1164558,LG7667253,LG9803634,LG8712834,LG5469911,LG1169996,LG7639165,LG2178747,LG9791546,LG2245150,LG8700530,LG4843827,LG7617651,LG1100073,LG6579883,LG6534857,LG3277075,LG7651780,LG8761291
GO:1901293	P	nucleoside phosphate biosynthetic process	18	288	0.99	1	LG1150195,LG1165884,LG3330180,LG4367874,LG9779125,LG7631859,LG4350618,LG5445933,LG9840493,LG5421632,LG0111499,LG2199430,LG9771500,LG1132751,LG6553228,LG8676691,LG7623274
GO:1901576	P	organic substance biosynthetic process	740	7316	0.99	1	LG1119133,LG8683715,LG9770456,LG5479999,LG9779199,LG9764204,LG2254584,LG1138730,LG199339,LG989459,LG4394035,LG4372480,LG3259916,LG4386370,LG2251930,LG9837006,LG193365,LG8700858,LG9841460,LG6555651,LG9815443,LG4338947,LG8733345,LG2183587,LG7651565,LG9806865,LG3331304,LG5495839,LG6589126,LG8679875,LG197746,LG3290829,LG6590468,LG5465838,LG5478448,LG0110546,LG8711746,LG4340675,LG4416729,LG1102495,LG8…
GO:1901657	P	glycosyl compound metabolic process	37	499	0.99	1	LG4376515,LG2223731,LG4350618,LG8692843,LG2222420,LG2192283,LG2204799,LG8695413,LG6553228,LG5436400,LG9771500,LG2200519,LG1150195,LG8676691,LG1121976,LG5847797,LG2199430,LG2215392,LG6590914,LG3330873,LG7646312,LG5445933,LG6593520,LG1165273,LG7631859,LG2192236,LG2250078,LG8727563,LG9822572,LG1165884,LG4367874,LG9779125,LG5421632,LG9787922,LG1132751,LG6571680
GO:0000302	P	response to reactive oxygen species	12	219	1	1	LG7633918,LG7651285,LG9815443,LG5443009,LG8699347,LG5442335,LG5442325,LG3269273,LG3298126,LG3298085
GO:0000375	P	RNA splicing, via transesterification reactions	6	199	1	1	LG6568889,LG7664376,LG5447724,LG6541611
GO:0000377	P	RNA splicing, via transesterification reactions with bulged adenosine as nucleophile	6	192	1	1	LG6568889,LG7664376,LG5447724,LG6541611
GO:0000398	P	mRNA splicing, via spliceosome	6	176	1	1	LG6568889,LG7664376,LG5447724,LG6541611
GO:0002376	P	immune system process	68	874	1	1	LG9832803,LG9793086,LG7647882,LG1128634,LG4366689,LG7600596,LG5422363,LG8731037,LG9778651,LG2209177,LG5479999,LG7600627,LG5495695,LG8697847,LG8724745,LG4332977,LG4417647,LG4396041,LG7647064,LG1164558,LG5508742,LG7652201,LG9788385,LG2176135,LG4338489,LG9841263,LG9807793,LG9796851,LG8712834,LG9815799,LG5424321,LG4380407,LG8704276,LG5473884,LG3305333,LG7627244,LG1141413,LG8702884,LG7605709,LG3288475…
GO:0002831	P	regulation of response to biotic stimulus	5	149	1	1	LG8712834,LG3328235,LG1119133
GO:0006082	P	organic acid metabolic process	164	1851	1	1	LG5423872,LG8700530,LG5479914,LG2254584,LG2250927,LG8689436,LG9770299,LG4372480,LG2205681,LG9777640,LG9837781,LG6568215,LG2228486,LG2206937,LG4338947,LG4415775,LG1170387,LG2204799,LG3280825,LG5471686,LG5435041,LG2206500,LG7663121,LG5517454,LG8676691,LG5844700,LG6539677,LG5449515,LG4341160,LG2254309,LG2250078,LG2223731,LG4350618,LG4365641,LG6568007,LG8728324,LG8748026,LG8695413,LG9771500,LG3265695…
GO:0006091	P	generation of precursor metabolites and energy	24	492	1	1	LG5501577,LG9767164,LG5423872,LG9824922,LG8728324,LG8695413,LG7628323,LG7601475,LG2200519,LG8724332,LG4359033,LG4415419,LG2204799,LG3330180,LG7646312,LG4386840,LG3307315,LG2249243,LG1113650,LG6593520,LG2250078,LG5492247
GO:0006139	P	nucleobase-containing compound metabolic process	553	5871	1	1	LG1119133,LG8737452,LG9770456,LG5479999,LG9764204,LG4394035,LG4372480,LG3259916,LG4386370,LG193365,LG8700858,LG9841460,LG5447724,LG7651565,LG2197243,LG3331304,LG6589126,LG197746,LG6590468,LG5465838,LG8683715,LG0110546,LG4416729,LG8674962,LG2250078,LG1149677,LG7600596,LG5516296,LG8695413,LG7666976,LG1101768,LG9771500,LG2219000,LG6589400,LG8722791,LG3314460,LG6581936,LG1170622,LG7603619,LG5462066,L…
GO:0006163	P	purine nucleotide metabolic process	24	396	1	1	LG4350618,LG2222420,LG5445933,LG2250078,LG8695413,LG2200519,LG1150195,LG9840493,LG2215392,LG6590914,LG2204799,LG7646312,LG6593520,LG7631859,LG8676691,LG8727563,LG9822572,LG4367874,LG9779125,LG5421632,LG2199430,LG1132751
GO:0006260	P	DNA replication	18	299	1	1	LG4368740,LG0105162,LG0111499,LG1843222,LG9784586,LG3268485,LG2204751,LG4344064,LG5483812,LG4378859,LG7604194,LG6567161,LG4403145,LG8732601,LG2245552,LG6531088
GO:0006357	P	regulation of transcription from RNA polymerase II promoter	21	329	1	1	LG3289126,LG4365121,LG7622676,LG4363175,LG8731817,LG7600596,LG3320028,LG9810852,LG6531421,LG9764492,LG9807793,LG9822047,LG3328326,LG8712820,LG4420018,LG4394087,LG7600627,LG4402933,LG4391824
GO:0006364	P	rRNA processing	6	277	1	1	LG3307733,LG5518229,LG7627074,LG388492
GO:0006366	P	transcription from RNA polymerase II promoter	30	430	1	1	LG3257861,LG9764492,LG8731817,LG7600627,LG9807793,LG7622676,LG3307733,LG3289126,LG3289249,LG3320028,LG1170622,LG5473825,LG3328326,LG4356567,LG4391824,LG4402933,LG8742122,LG9822047,LG4420018,LG9810852,LG6531421,LG8703540,LG4365121,LG9794020,LG4363175,LG8712820,LG9821214,LG1135493
GO:0006396	P	RNA processing	51	1125	1	1	LG2249087,LG4366689,LG5518229,LG5422363,LG8737452,LG3290261,LG9770456,LG1146061,LG7664376,LG4351608,LG6541611,LG1145981,LG8750563,LG7603619,LG9824479,LG4396041,LG3307733,LG8671813,LG2204491,LG7641729,LG5447724,LG2174264,LG4347329,LG5448015,LG2197243,LG5463695,LG1137431,LG2183767,LG7627074,LG7604438,LG7645949,LG1156200,LG8732879,LG3289935,LG9837006,LG3319054,LG3274829,LG7649663,LG8754909,LG0105475…
GO:0006397	P	mRNA processing	21	581	1	1	LG4396041,LG5463695,LG7654729,LG1145981,LG2183767,LG5469911,LG3307733,LG8737452,LG8754909,LG1146061,LG6568889,LG3289935,LG7664376,LG5447724,LG5448015,LG6541611,LG9837006,LG1135493,LG3274829
GO:0006399	P	tRNA metabolic process	15	282	1	1	LG3288835,LG4347329,LG5527558,LG1137431,LG2224877,LG3290261,LG7641729,LG7604438,LG1156200,LG4418984,LG8732879,LG2174264,LG4382192
GO:0006401	P	RNA catabolic process	8	166	1	1	LG6590638,LG8699783,LG1146061,LG8759844,LG5424321,LG197465
GO:0006412	P	translation	27	917	1	1	LG6572155,LG1128634,LG1112481,LG1101762,LG9776590,LG9832931,LG4398046,LG8671854,LG2188285,LG9806019,LG3268659,LG5527558,LG3288475,LG2174588,LG9822047,LG8696793,LG4352417,LG1149307,LG5518676,LG7623995,LG5517257,LG3274829,LG4418984,LG5465923,LG8715720
GO:0006417	P	regulation of translation	16	294	1	1	LG4348386,LG8671854,LG2188285,LG3274829,LG1128634,LG4352417,LG1112481,LG3288475,LG2174588,LG5465923,LG8696793,LG8715720,LG5518676,LG6572155
GO:0006457	P	protein folding	18	307	1	1	LG3299200,LG8739016,LG8691930,LG1140018,LG9823210,LG5504821,LG3277587,LG2253754,LG8687974,LG2253740,LG2201235,LG2187167,LG4369324,LG7628524,LG8709239,LG2248786
GO:0006508	P	proteolysis	112	1310	1	1	LG5469096,LG9776376,LG5456286,LG3319808,LG3283916,LG5461710,LG5456833,LG2204774,LG6532610,LG4343816,LG4332899,LG1117278,LG9776883,LG9788588,LG5504404,LG7631615,LG5504400,LG4389308,LG4332823,LG1143430,LG9830724,LG4363586,LG9841570,LG9804306,LG5445501,LG4372422,LG3298510,LG7604893,LG9772635,LG4343620,LG3315115,LG8680506,LG4347846,LG5456917,LG6552556,LG2175717,LG5517802,LG5434822,LG1142062,LG1130142…
GO:0006511	P	ubiquitin-dependent protein catabolic process	40	620	1	1	LG8693974,LG9794984,LG9799928,LG4360309,LG9772635,LG2212799,LG5502690,LG4343620,LG3283916,LG2179498,LG6552556,LG6532610,LG9769003,LG4359033,LG6579070,LG8707416,LG5517802,LG1117278,LG9776883,LG9788588,LG7631615,LG2226956,LG2198484,LG4411848,LG3329351,LG8717438,LG8694011,LG7615458,LG8761159,LG1143430,LG8725073,LG6574830,LG3306211,LG4360060,LG7665387,LG7600183,LG8739089,LG4341666
GO:0006518	P	peptide metabolic process	33	1046	1	1	LG6572155,LG1128634,LG1112481,LG1101762,LG9776590,LG9832931,LG4398046,LG3327295,LG8671854,LG2188285,LG9806019,LG2206773,LG3268659,LG3327371,LG3327356,LG5527558,LG3288475,LG2174588,LG9822047,LG3297795,LG8696793,LG4352417,LG1149307,LG5518676,LG7623995,LG5517257,LG3274829,LG4418984,LG9836780,LG5465923,LG8715720
GO:0006520	P	cellular amino acid metabolic process	39	553	1	1	LG2222400,LG7631859,LG9813156,LG5496525,LG6564620,LG8697331,LG9771500,LG2189622,LG4352406,LG2193215,LG6555812,LG2224720,LG8700530,LG4394306,LG2235871,LG7634903,LG8709239,LG7662172,LG5511131,LG8671319,LG5527558,LG2206500,LG7663121,LG5516479,LG9837736,LG8676691,LG2187043,LG1127569,LG2210834,LG9837473,LG4418984,LG5444060,LG8702676,LG4415419,LG2180000,LG4378493,LG6558054
GO:0006721	P	terpenoid metabolic process	13	234	1	1	LG1161886,LG5453190,LG2192283,LG6558893,LG0102696,LG4380551,LG6555651,LG1164794,LG2192236,LG3265695,LG0115236
GO:0006725	P	cellular aromatic compound metabolic process	597	6445	1	1	LG4347329,LG1119133,LG8737452,LG9770456,LG5479999,LG9764204,LG199339,LG4394035,LG4372480,LG3259916,LG4386370,LG2251930,LG193365,LG8700858,LG9841460,LG5447724,LG8733345,LG7651565,LG2197243,LG3331304,LG6589126,LG197746,LG6590468,LG5465838,LG8683715,LG0110546,LG4416729,LG8674962,LG2250078,LG4403298,LG1149677,LG7600596,LG5516296,LG8695413,LG7666976,LG1101768,LG9771500,LG2219000,LG6589400,LG8722791,LG…
GO:0006733	P	oxidoreduction coenzyme metabolic process	10	190	1	1	LG2204799,LG2200519,LG3330180,LG6578321,LG7646312,LG8695413,LG6593520,LG2250078
GO:0006753	P	nucleoside phosphate metabolic process	33	557	1	1	LG5496605,LG4350618,LG2234892,LG2222420,LG5445933,LG7623274,LG8695413,LG6553228,LG9771500,LG2200519,LG1150195,LG6578321,LG8676691,LG9840493,LG2215392,LG6590914,LG2204799,LG3330180,LG0111499,LG7646312,LG2199430,LG7631859,LG2250078,LG8727563,LG9822572,LG1165884,LG4367874,LG9779125,LG5421632,LG6593520,LG1132751
GO:0006778	P	porphyrin-containing compound metabolic process	6	139	1	1	LG8719934,LG1156719,LG4357730,LG3327287
GO:0006807	P	nitrogen compound metabolic process	648	7570	1	1	LG4347329,LG1119133,LG8737452,LG9770456,LG5479999,LG9764204,LG2254584,LG4394035,LG4372480,LG3259916,LG4386370,LG9838278,LG193365,LG8700858,LG9841460,LG5447724,LG7651565,LG2197243,LG3331304,LG6589126,LG197746,LG6590468,LG5465838,LG8683715,LG1115975,LG0110546,LG4416729,LG8674962,LG2250078,LG1149677,LG7600596,LG5516296,LG8695413,LG7666976,LG1101768,LG9771500,LG2219000,LG6589400,LG8722791,LG3314460,L…
GO:0006886	P	intracellular protein transport	49	658	1	1	LG3320743,LG1131070,LG2239969,LG9805502,LG5510537,LG2244492,LG4341160,LG9812029,LG1152076,LG3322499,LG4385768,LG3300303,LG5508348,LG6551581,LG8688503,LG2197997,LG9822476,LG3328326,LG785903,LG6584353,LG6587662,LG4398046,LG7642701,LG4341200,LG9836960,LG5432544,LG7655429,LG5497623,LG1157115,LG2182107,LG5491234,LG5487319,LG3331093,LG6547975,LG3262528,LG9816990,LG8679142,LG0760635,LG2205237,LG3311515,…
GO:0006955	P	immune response	62	786	1	1	LG9793086,LG7647882,LG1128634,LG4366689,LG7600596,LG5422363,LG8731037,LG9778651,LG2209177,LG5479999,LG7600627,LG8724745,LG8697847,LG4332977,LG4417647,LG7647064,LG1164558,LG5508742,LG7652201,LG9788385,LG2176135,LG4338489,LG9807793,LG9796851,LG8712834,LG9815799,LG5424321,LG4380407,LG5473884,LG9841263,LG7627244,LG1141413,LG8702884,LG7605709,LG3288475,LG1154647,LG6589971,LG2174588,LG6558715,LG5846245…
GO:0006979	P	response to oxidative stress	29	532	1	1	LG7633918,LG3312933,LG5443009,LG2232177,LG0107222,LG7848161,LG2251930,LG9815443,LG7651285,LG5442325,LG2228730,LG7637173,LG2189355,LG1142062,LG3289935,LG4344064,LG8699347,LG3269273,LG6546614,LG5479675,LG1116463,LG3298085,LG2232575,LG5442335,LG3298126,LG4403298,LG6593260
GO:0007568	P	aging	11	225	1	1	LG1144905,LG8724745,LG5495695,LG2245150,LG5442335,LG8761291,LG5442325,LG4332899,LG195361
GO:0008037	P	cell recognition	8	172	1	1	LG8725361,LG1163940,LG0106700,LG6570496,LG1127845,LG8712359
GO:0008152	P	metabolic process	1628	16058	1	1	LG2223710,LG1119133,LG1159619,LG5479999,LG9779199,LG8748587,LG3328473,LG4372480,LG4386370,LG5518162,LG8745502,LG9841460,LG8733345,LG9776883,LG7645349,LG1105250,LG689861,LG5465838,LG2238341,LG8683715,LG5448338,LG5463648,LG0110546,LG7641208,LG1149677,LG3269121,LG7600596,LG5516296,LG9772635,LG9771500,LG4347846,LG2207770,LG8722791,LG3283835,LG6581936,LG4410407,LG6577127,LG5462066,LG7655628,LG8676202,…
GO:0008219	P	cell death	46	674	1	1	LG9783134,LG7633918,LG4394525,LG6589971,LG8731037,LG7600183,LG9793086,LG9810841,LG1127121,LG8697847,LG4333974,LG2204774,LG4332977,LG7651285,LG7647064,LG5508742,LG9788385,LG9778651,LG4338489,LG9796851,LG5442325,LG4332899,LG5424321,LG2195841,LG9841263,LG8702884,LG3289935,LG2178747,LG1154647,LG6558715,LG6535572,LG4332927,LG1127135,LG4396041,LG9793112,LG6592763,LG8697794,LG5504837,LG8699783,LG1116463…
GO:0008299	P	isoprenoid biosynthetic process	16	285	1	1	LG4405951,LG9822572,LG4388114,LG2195344,LG1161886,LG4377007,LG5453190,LG2192283,LG4380551,LG2215392,LG1164794,LG2192236,LG4341666,LG0115236
GO:0008380	P	RNA splicing	16	422	1	1	LG8671813,LG7603619,LG2183767,LG5469911,LG2204491,LG9770456,LG6568889,LG7645949,LG7664376,LG5447724,LG4351608,LG6541611,LG1135493,LG5448015
GO:0009058	P	biosynthetic process	758	7673	1	1	LG1119133,LG8683715,LG9770456,LG5479999,LG9779199,LG9764204,LG2254584,LG1138730,LG199339,LG989459,LG4394035,LG7669545,LG4372480,LG3259916,LG4386370,LG2251930,LG9837006,LG193365,LG8700858,LG9841460,LG6555651,LG9815443,LG4338947,LG3320019,LG8733345,LG2183587,LG7651565,LG3331304,LG5495839,LG6589126,LG8679875,LG197746,LG3290829,LG6590468,LG5465838,LG5478448,LG0110546,LG8711746,LG4340675,LG4416729,LG1…
GO:0009117	P	nucleotide metabolic process	31	546	1	1	LG4350618,LG2222420,LG5445933,LG7623274,LG8695413,LG6553228,LG9771500,LG2200519,LG1150195,LG6578321,LG8676691,LG9840493,LG2215392,LG6590914,LG2204799,LG3330180,LG0111499,LG7646312,LG2199430,LG7631859,LG2250078,LG8727563,LG9822572,LG1165884,LG4367874,LG9779125,LG5421632,LG6593520,LG1132751
GO:0009123	P	nucleoside monophosphate metabolic process	18	378	1	1	LG2204799,LG4376515,LG4367874,LG9779125,LG4350618,LG7646312,LG8676691,LG2199430,LG9840493,LG8695413,LG7631859,LG6593520,LG9771500,LG1132751,LG2250078,LG5445933
GO:0009124	P	nucleoside monophosphate biosynthetic process	10	200	1	1	LG9779125,LG5445933,LG9840493,LG7631859,LG2199430,LG9771500,LG1132751,LG8676691
GO:0009126	P	purine nucleoside monophosphate metabolic process	17	332	1	1	LG2204799,LG4376515,LG4367874,LG9779125,LG4350618,LG7646312,LG8676691,LG2199430,LG9840493,LG8695413,LG7631859,LG6593520,LG1132751,LG2250078,LG5445933
GO:0009141	P	nucleoside triphosphate metabolic process	16	325	1	1	LG2204799,LG4376515,LG5496605,LG1165884,LG4367874,LG9779125,LG2234892,LG7646312,LG5445933,LG8695413,LG6553228,LG6593520,LG1132751,LG2250078
GO:0009144	P	purine nucleoside triphosphate metabolic process	12	277	1	1	LG2204799,LG4376515,LG4367874,LG9779125,LG7646312,LG5445933,LG8695413,LG6593520,LG1132751,LG2250078
GO:0009150	P	purine ribonucleotide metabolic process	24	388	1	1	LG4350618,LG2222420,LG5445933,LG2250078,LG8695413,LG2200519,LG1150195,LG9840493,LG2215392,LG6590914,LG2204799,LG7646312,LG6593520,LG7631859,LG8676691,LG8727563,LG9822572,LG4367874,LG9779125,LG5421632,LG2199430,LG1132751
GO:0009156	P	ribonucleoside monophosphate biosynthetic process	10	189	1	1	LG9779125,LG5445933,LG9840493,LG7631859,LG2199430,LG9771500,LG1132751,LG8676691
GO:0009161	P	ribonucleoside monophosphate metabolic process	18	367	1	1	LG2204799,LG4376515,LG4367874,LG9779125,LG4350618,LG7646312,LG8676691,LG2199430,LG9840493,LG8695413,LG7631859,LG6593520,LG9771500,LG1132751,LG2250078,LG5445933
GO:0009167	P	purine ribonucleoside monophosphate metabolic process	17	332	1	1	LG2204799,LG4376515,LG4367874,LG9779125,LG4350618,LG7646312,LG8676691,LG2199430,LG9840493,LG8695413,LG7631859,LG6593520,LG1132751,LG2250078,LG5445933
GO:0009199	P	ribonucleoside triphosphate metabolic process	14	298	1	1	LG2204799,LG4376515,LG1165884,LG4367874,LG9779125,LG7646312,LG5445933,LG8695413,LG6553228,LG6593520,LG1132751,LG2250078
GO:0009205	P	purine ribonucleoside triphosphate metabolic process	12	274	1	1	LG2204799,LG4376515,LG4367874,LG9779125,LG7646312,LG5445933,LG8695413,LG6593520,LG1132751,LG2250078
GO:0009259	P	ribonucleotide metabolic process	27	429	1	1	LG4350618,LG2222420,LG5445933,LG2250078,LG8695413,LG6553228,LG9771500,LG2200519,LG1150195,LG9840493,LG2215392,LG6590914,LG2204799,LG7646312,LG6593520,LG7631859,LG8676691,LG8727563,LG9822572,LG1165884,LG4367874,LG9779125,LG5421632,LG2199430,LG1132751
GO:0009451	P	RNA modification	14	252	1	1	LG3275646,LG5463695,LG9766601,LG0108724,LG4347329,LG388492,LG1137431,LG7641729,LG7604438,LG1156200,LG8732879,LG2174264
GO:0009626	P	plant-type hypersensitive response	23	386	1	1	LG9793086,LG8697847,LG4332977,LG7647064,LG5508742,LG9788385,LG4338489,LG9796851,LG5424321,LG9841263,LG8702884,LG3289935,LG2198484,LG6558715,LG4332927,LG9793112,LG6592763,LG8697794,LG1154647,LG6593314,LG8699783
GO:0009867	P	jasmonic acid mediated signaling pathway	5	132	1	1	LG9794984,LG197746,LG3329351
GO:0009875	P	pollen-pistil interaction	9	180	1	1	LG6569296,LG8725361,LG1163940,LG0106700,LG6570496,LG1127845,LG8712359
GO:0009968	P	negative regulation of signal transduction	12	218	1	1	LG4394087,LG5483627,LG7639165,LG7605709,LG3300367,LG7651780,LG8700530,LG4843827,LG7637674,LG5469911
GO:0009991	P	response to extracellular stimulus	13	260	1	1	LG1145001,LG3284909,LG5463737,LG5453190,LG7620607,LG8752093,LG5424891,LG4378859,LG6537135,LG3331093,LG8712834
GO:0010035	P	response to inorganic substance	76	1021	1	1	LG2224877,LG4364222,LG4417241,LG7647882,LG7633918,LG8677538,LG9799140,LG9796632,LG5844793,LG3263445,LG2238500,LG5443009,LG6537135,LG5518750,LG5426176,LG8758433,LG2200519,LG4418703,LG5484016,LG4372480,LG4417647,LG7651285,LG5426160,LG1160270,LG3327371,LG8694651,LG4348386,LG3327356,LG9815443,LG8752055,LG2211243,LG5494594,LG6540031,LG8712834,LG4380496,LG5448015,LG9801565,LG7629865,LG4378859,LG9806526…
GO:0010038	P	response to metal ion	25	447	1	1	LG7647882,LG2197543,LG5844793,LG3263445,LG6537135,LG2200519,LG4364222,LG2211243,LG6540031,LG4380496,LG1160270,LG6534062,LG2206500,LG1157115,LG8699347,LG8694651,LG2247488,LG4380407,LG9813285,LG5479675,LG0760578,LG4401373,LG3290672
GO:0010467	P	gene expression	460	5293	1	1	LG9836620,LG1119133,LG8737452,LG9770456,LG5479999,LG9764204,LG4394035,LG4372480,LG3259916,LG4386370,LG193365,LG8700858,LG9841460,LG5447724,LG7651565,LG2197243,LG9806865,LG3331304,LG6589126,LG197746,LG6590468,LG5465838,LG8683715,LG0110546,LG4416729,LG1149677,LG7600596,LG5516296,LG7666976,LG8722791,LG3314460,LG6581936,LG1170622,LG7603619,LG5462066,LG8676202,LG5426196,LG5487188,LG1160270,LG6554263,L…
GO:0010498	P	proteasomal protein catabolic process	32	459	1	1	LG8693974,LG9799928,LG4360309,LG7600183,LG2212799,LG5502690,LG4343620,LG3283916,LG2179498,LG6532610,LG9769003,LG4359033,LG6579070,LG5517802,LG1117278,LG9776883,LG9788588,LG7631615,LG2198484,LG4411848,LG8717438,LG8694011,LG7615458,LG8761159,LG1143430,LG3306211,LG4360060,LG7665387,LG8739089,LG4341666
GO:0010648	P	negative regulation of cell communication	12	226	1	1	LG4394087,LG5483627,LG7639165,LG7605709,LG3300367,LG7651780,LG8700530,LG4843827,LG7637674,LG5469911
[truncated: 776 more rows]

## Sheet: Table S8
Table S8. Enriched GO process for lightyellow module
GO term	Ontology	Description	Number in input list	Number in BG/Ref	p-value	FDR	entries
[truncated: 3,046 more rows]

## Sheet: Table S9
Table S9. Primers for mapping
Name	Sequence (5'-3')	chromosome	Position	Restriction Enzyme	polymorphism type	population
[truncated: 51 more rows]

## Sheet: Table S10
Table S10. Primer for molecular assay
[truncated: 85 more rows]
